# Supplementary material for: Longitudinal liquid biopsy identifies an early predictive biomarker of immune checkpoint blockade response in head and neck squamous cell carcinoma
Source: Nat Commun. 2025 Sep 1;16:8161. doi: 10.1038/s41467-025-63538-4 (PMC12402333; doi:10.1038/s41467-025-63538-4)
Supplement: Supplementary file 5 — Supplementary Data 1 [file 41467_2025_63538_MOESM5_ESM.xlsx]

## Sheet: Sheet1
Supplementary File 1: Effector memory CD8⁺ T cell (Tem) and B cell signatures identified using timepoint 2 single-cell data.
Teff signature	B cell signature
ABLIM1	ABHD17B
ABRACL	ADD3
ACTB	AFF3
ACTG1	APOBEC3H
AHNAK	ARHGAP17
ANXA6	ARPC5L
ARHGDIB	B3GNT5
ARL4C	BACH2
ARL6IP5	BANK1
ATP1B3	BCAR3
ATP5MF	BCL11A
ATP5PD	BIRC3
ATXN1	BLK
B2M	BLNK
B4GALNT1	BTLA
BCL11B	CAMK2B
BIN2	CD19
BTF3	CD22
CALM1	CD37
CCND2	CD38
CD2	CD55
CD226	CD72
CD247	CD74
CD3D	CD79A
CD3E	CD79B
CD3G	CEP85
CD48	CERK
CD52	CHST3
CD7	CIITA
CD8A	CTSH
CD8B	CTSS
CD8B2	DENND5B
CFL1	DMXL1
CNN2	EBF1
COX5B	EEF1A1
CRIP1	EEF2
CTSD	EIF3F
CTSW	EML4
CX3CR1	ETS1
CXCR3	FAU
CXCR6	FCER2
DNAJC1	FCHSD2
DNAJC15	FCMR
DOCK10	FCRL1
DOCK2	FCRLA
EEF1A1	FLI1
EEF2	FOXN3
EIF3H	FOXP1
EMP3	GGA2
EPSTI1	GIMAP1
ESYT1	GIMAP6
ETS1	H3-3A
FRYL	HLA-DMA
FYN	HLA-DMB
GABARAPL2	HLA-DOA
GIMAP1-GIMAP5	HLA-DOB
GIMAP4	HLA-DQB1
GIMAP5	HLA-DQB2
GRAMD2B	HSP90AB1
GRAP2	HVCN1
GZMA	IFI30
GZMB	IGHM
HCST	IGKC
HLA-E	IGLC1
HOPX	IGLC2
HSD11B1	IGLC3
HSPA8	IGLC7
ID2	IGLL1
IL18R1	IGLL5
IL18RAP	IKZF3
IL2RB	IMMP2L
IL2RG	IRF8
IQGAP2	KCNQ5
ITGA4	LMBRD1
ITGAL	LRRK2
ITGB1	LTB
ITGB2	LY6D
ITGB7	LY6E
ITK	LY86
KLK8	MACF1
KLRC1	MAN1A1
KLRD1	MEF2C
KLRK1	MS4A1
KRTCAP2	MT-ATP8
LAPTM5	MTSS1
LAT	MYO1E
LCK	MZB1
LEPROTL1	NACA
LFNG	NAPSA
LGALS1	PAX5
LGALS3	PGAP1
MAML2	PKIG
MBNL1	PLEKHA2
MS4A4A	PML
MS4A4E	POLD4
MS4A6A	POU2AF1
MS4A6E	POU2F2
MYL6	PPDPF
MYO1F	PPP3CA
NACA	PRKCB
NDFIP1	PRKCE
NDUFA13	PTP4A3
NFATC3	PTPRCAP
NKG7	PXK
NLRC5	RABGAP1L
NME2	RACK1
PDE7A	RALGPS2
PFN1	RPS13
PITPNC1	SERINC3
PLEC	SERP1
PPP1R12A	SERPINB1
PREX1	SESN1
PRKCA	SHISA5
PRKCH	SIGLEC10
PRKCQ	SIGLEC11
PSMB3	SLC9A7
PSMB8	SMIM14
PSME1	SNN
PSME2	SNX2
PTPN18	SNX29
PTPN22	SNX30
PTPRCAP	SNX5
PYCARD	SNX9
RAC2	SPIB
RACK1	ST6GAL1
RAP1GAP2	STRBP
REEP5	SWAP70
RINL	SYK
RORA	TMEM163
RPS13	TMEM243
RUNX2	TNFRSF13C
RUNX3	TUT4
S100A10	UNC93B1
S100A13	VPREB3
S100A4	WDFY4
S100A6	ZFP36L1
SARAF	ZNF318
SELPLG
SIDT1
SKAP1
SLAMF7
SLC9A9
SLCO3A1
SMAP1
SP140
SPN
STAT4
SUB1
TAGLN2
TBC1D10C
TBX21
THEMIS
THY1
TLE5
TMSB4Y
TNIK
TPST2
TPT1
TRBC1
TRBC2
UTRN
VIM
ZNRF2
ZYX
