# Supplementary material for: Longitudinal liquid biopsy identifies an early predictive biomarker of immune checkpoint blockade response in head and neck squamous cell carcinoma
Source: Nat Commun. 2025 Sep 1;16:8161. doi: 10.1038/s41467-025-63538-4 (PMC12402333; doi:10.1038/s41467-025-63538-4)
Supplement: Supplementary file 6 — Source Data [file 41467_2025_63538_MOESM6_ESM.xlsx]

## Sheet: Figure 1
Figure 1C
Days	7201	7202	7205	7206	7208	7210	7221	7226	7227	7228	7229	311	315	322	327
0	0	0	0	0	0	0	0	0	0	0	0	0	0	0	0
4	57.624	32	20.736	44.436	31.939	31.939	32	18.375	32	27.436	23.826	5.819	4	4	4
6	65.025	57.5845	42.525	40.5	108	70.225	58.75	70.225	104.4	21.4375	70.225	28	40.5	27.2	50
8	109.651	113.4	57.624	32	119.07	62.5	45.5625	40.5	111.6	32	62.5	59.488	57.5	35.28	90.75
10	115.32	108	62.5	21.4375	116.188	32	32	40.5	41.624	23.9575	62.5	52.5	48.02	62.5	75.625
12	40.5	32	28	0.5	18.375	7.8125	4	2	4	4	4.6	28	50	40	42.525
14	62.5	21.4375	24.5	0.5	4	0.5	0.5	0.5	13.5	0.5	0.5	18.375	13.5	34.4605	28
18	13.5	0.5	13.5	0.5	0.5	0.5	0.5	0.5	0.5	0.5	0.5	4	0.5	15.75	0.5
20	13.5	0.5	13.5	0.5	0.5	0.5	0.5	0.5	0.5	0.5	0.5	0	0	24.5	0
22	13.5	0.5	0.5	0.5	0.5	0.5	0.5	0.5	0.5	0.5	0.5	0	0	13.5	0
24	4	1.6875	0.5	0	0	0	0	0.5	0.5	4	0.5	0	0	4	0
26	4	0.5	0	0	0	0	0	0.5	0.5	4	0.5	0	0	4	0
29	0.5	0	0	0	0	0	0	0	0	0	0	0	0	4	0
Figure 1D
Days	7218	7223	7224	7225	302	303	306	309	312	314	317	318	319	324	325	304	305	308	310	313	316	320	321	323	328	329	330	7203	7220	7222
0	0	0	0	0	0	0	0	0	0	0	0	0	0	0	0	0	0	0	0	0	0	0	0	0	0	0	0	0	0	0
4	13.5	25.992	28.8	22.68	4	4.41	2.7075	5.5545	4	1.6875	2.268	4	5.566	4	1.6875	4	1.6875	4	1.6875	1.6875	4.6305	1.6875	6.912	5.819	1.6875	1.6875	1.6875	19.44	32	32
6	83.1875	53.75	40.5	67.6	28	32	50	50	13.5	28	108	68.75	55.6875	32	13.5	32	21.4375	51.6215	52.5	24	56.25	32	108	62.5	67.6	50	54.0225	61.25	108	117
8	108	97.2	117	147.875	40.5	75	81.225	75.625	54.08	44.18	58.5385	63.2025	61.25	62.5	56.25	75.625	36.98	72.5	62.5	32	90	35.28	108	53.75	62.5	137.312	92.51	105.875	143.65	126
10	138.72	117	81.12	75	62.5	90.75	74.36	87.025	46.389	44.4185	80	62.5	83.1875	62.5	35.28	75.625	58.5225	108	70.304	62.5	90	62.5	126	83.1875	62.5	134.75	75.625	159.25
12	83.1875	75.625	134.75	78.65	93.6	75	67.6	105.625	62.5	44.4185	62.5	90.75	108	62.5	78.65	75.6	50	62.5	62.5	62.5	81	90.75	111.6	67.6	106.2	171.5	102.689	58.87	108	99
14	126.75	62.5	99	40	62.5	62.5	67.6	93.6	35.28	36	84.27	52.5	99.2875	41.6	54.621	68.0625	75.6	78.65	108	48.6	69.62	75.625	126	50	108	168.75	108	95.4	120.6	147.875
18	75	50.625	68.0625	32	56.25	51.9115	55.223	87.025	75.625	34.4	68.0625	60.5	96.1	70.304	32	97.2	70.304	126	108	108	67.6	108	126	50	81.25	104.362	108	75	159.25	144
20	75	62.5	75.625	62.5	56.25	48.384	58.8245	62.5	50	62.5	90.75	39.4875	108	46.225	40	67.6	126.75	182.812	108	101.21	95.4	90.75	124.2	62.5	91.8	137.312	169.05	108	147	135
22	62.5	108	90	45.5625	60	62.5	90	91.8	52.5	56.784	111.6	61.25	147.456	49.6125	104.43	71.442	132.3	186.515	68.952	108	164.28	117	196	90	156.271	196	164.15	126	147.875	126
24	35.28	159.528	98.6065	38.808	62.5	27.2	126.75	81.225	62.5	92.51	90	51.84	49.536	60	78.65	102.689	234.812	240	108	188.438	125.023	83.1875	154.732	142.83	205.312	222.188	249.6	233.6	240	115.2
26	45.5625	210.938	147	45.5625	62.5	40	106.496	93.025	33.62	90	126.75	46.389	117	62.5	75.625	118.959	216.75	240	108	135	166.6	166.635	153.76	171.5	173.4	218.05	262.44	239.062	288	183.75
29	113.4	364.5	192	62.5	107.909	65.025	159.87	108	102.4	112.225	198.4	106.496	224	108	154.732	187.23	374.556	361	171.5	178.85	251.448	256	253.125	217.6	225	356.445	396.9	364.5	320	225

## Sheet: Figure 2
Figure 2A
cell_type	cell_number	Relative_frequency	timepoint
B cell	32649	0.35114	2
Basophil	163	0.00175307	2
CD4 T	12938	0.139148	2
CD8 T	10624	0.114261	2
Dendritic cell	505	0.00543128	2
Erythroblast	3989	0.0429017	2
Monocyte	8326	0.0895461	2
Neutrophil	21567	0.231953	2
NK cell	2219	0.0238653	2
B cell	29537	0.423615	3
Basophil	19	0.000272495	3
CD4 T	10666	0.15297	3
CD8 T	9355	0.134168	3
Dendritic cell	524	0.00751513	3
Erythroblast	562	0.00806012	3
Monocyte	6526	0.0935949	3
Neutrophil	9975	0.14306	3
NK cell	2562	0.0367438	3
B cell	23222	0.30708	1
Basophil	102	0.00134881	1
CD4 T	8664	0.11457	1
CD8 T	7145	0.0944831	1
Dendritic cell	436	0.00576552	1
Erythroblast	133	0.00175875	1
Monocyte	8757	0.1158	1
Neutrophil	24997	0.330552	1
NK cell	2166	0.0286425	1
B cell	27022	0.438754	4
Basophil	19	0.000308502	4
CD4 T	7992	0.129766	4
CD8 T	7920	0.128596	4
Dendritic cell	522	0.00847568	4
Erythroblast	2399	0.0389524	4
Monocyte	6350	0.103105	4
Neutrophil	7115	0.115526	4
NK cell	2249	0.0365169	4
Figure 2B
cell_type	cell_number	Relative_frequency	sample_id	timepoint	Patient
B cell	5395	0.466091	SCAF3045	2	7252
CD4 T	1551	0.133996	SCAF3045	2	7252
CD8 T	1164	0.100562	SCAF3045	2	7252
Neutrophil	1924	0.16622	SCAF3045	2	7252
B cell	1828	0.312318	SCAF3046	2	7264
CD4 T	1058	0.180762	SCAF3046	2	7264
CD8 T	638	0.109004	SCAF3046	2	7264
Neutrophil	1434	0.245003	SCAF3046	2	7264
B cell	2028	0.425603	SCAF3047	3	7255
CD4 T	909	0.190766	SCAF3047	3	7255
CD8 T	574	0.120462	SCAF3047	3	7255
Neutrophil	701	0.147114	SCAF3047	3	7255
B cell	1832	0.315699	SCAF3048	1	7265
CD4 T	667	0.114941	SCAF3048	1	7265
CD8 T	397	0.0684129	SCAF3048	1	7265
Neutrophil	1979	0.341031	SCAF3048	1	7265
B cell	442	0.232265	SCAF3403	1	7258
CD4 T	58	0.0304782	SCAF3403	1	7258
CD8 T	49	0.0257488	SCAF3403	1	7258
Neutrophil	819	0.430373	SCAF3403	1	7258
B cell	247	0.126149	SCAF3404	1	7259
CD4 T	77	0.0393258	SCAF3404	1	7259
CD8 T	78	0.0398366	SCAF3404	1	7259
Neutrophil	931	0.475485	SCAF3404	1	7259
B cell	585	0.139651	SCAF3405	2	7249
CD4 T	185	0.0441633	SCAF3405	2	7249
CD8 T	118	0.028169	SCAF3405	2	7249
Neutrophil	2419	0.577465	SCAF3405	2	7249
B cell	467	0.123578	SCAF3406	2	7254
CD4 T	93	0.0246097	SCAF3406	2	7254
CD8 T	86	0.0227573	SCAF3406	2	7254
Neutrophil	2459	0.650701	SCAF3406	2	7254
B cell	640	0.205128	SCAF3461	4	7265
CD4 T	482	0.154487	SCAF3461	4	7265
CD8 T	499	0.159936	SCAF3461	4	7265
Neutrophil	614	0.196795	SCAF3461	4	7265
B cell	998	0.253621	SCAF3462	3	7261
CD4 T	541	0.137484	SCAF3462	3	7261
CD8 T	556	0.141296	SCAF3462	3	7261
Neutrophil	933	0.237103	SCAF3462	3	7261
B cell	1521	0.548108	SCAF3463	4	7251
CD4 T	369	0.132973	SCAF3463	4	7251
CD8 T	309	0.111351	SCAF3463	4	7251
Neutrophil	176	0.0634234	SCAF3463	4	7251
B cell	967	0.221687	SCAF3464	3	7254
CD4 T	756	0.173315	SCAF3464	3	7254
CD8 T	663	0.151994	SCAF3464	3	7254
Neutrophil	1015	0.232691	SCAF3464	3	7254
B cell	220	0.440882	SCAF3466	3	7265
CD4 T	63	0.126253	SCAF3466	3	7265
CD8 T	63	0.126253	SCAF3466	3	7265
Neutrophil	53	0.106212	SCAF3466	3	7265
B cell	1259	0.314122	SCAF3467	1	7264
CD4 T	471	0.117515	SCAF3467	1	7264
CD8 T	419	0.104541	SCAF3467	1	7264
Neutrophil	1423	0.35504	SCAF3467	1	7264
B cell	1952	0.342036	SCAF3468	2	7256
CD4 T	820	0.143683	SCAF3468	2	7256
CD8 T	717	0.125635	SCAF3468	2	7256
Neutrophil	1115	0.195374	SCAF3468	2	7256
B cell	2352	0.408333	SCAF3469	2	7251
CD4 T	602	0.104514	SCAF3469	2	7251
CD8 T	592	0.102778	SCAF3469	2	7251
Neutrophil	1467	0.254688	SCAF3469	2	7251
B cell	2873	0.573797	SCAF3470	4	7261
CD4 T	396	0.0790893	SCAF3470	4	7261
CD8 T	294	0.0587178	SCAF3470	4	7261
Neutrophil	488	0.0974636	SCAF3470	4	7261
B cell	1487	0.432897	SCAF3471	4	7257
CD4 T	375	0.10917	SCAF3471	4	7257
CD8 T	422	0.122853	SCAF3471	4	7257
Neutrophil	532	0.154876	SCAF3471	4	7257
B cell	2472	0.604549	SCAF3472	3	7258
CD4 T	553	0.135241	SCAF3472	3	7258
CD8 T	256	0.062607	SCAF3472	3	7258
Neutrophil	397	0.0970898	SCAF3472	3	7258
B cell	174	0.338521	SCAF3473	1	7255
CD4 T	65	0.126459	SCAF3473	1	7255
CD8 T	39	0.0758755	SCAF3473	1	7255
Neutrophil	192	0.373541	SCAF3473	1	7255
B cell	3631	0.672781	SCAF3474	4	7264
CD4 T	489	0.0906059	SCAF3474	4	7264
CD8 T	500	0.0926441	SCAF3474	4	7264
Neutrophil	276	0.0511395	SCAF3474	4	7264
B cell	1655	0.463456	SCAF3475	3	7259
CD4 T	570	0.159619	SCAF3475	3	7259
CD8 T	520	0.145617	SCAF3475	3	7259
Neutrophil	468	0.131056	SCAF3475	3	7259
B cell	1670	0.395079	SCAF3476	3	7264
CD4 T	796	0.188313	SCAF3476	3	7264
CD8 T	662	0.156612	SCAF3476	3	7264
Neutrophil	534	0.126331	SCAF3476	3	7264
B cell	1866	0.425833	SCAF3477	2	7255
CD4 T	642	0.146508	SCAF3477	2	7255
CD8 T	479	0.109311	SCAF3477	2	7255
Neutrophil	883	0.201506	SCAF3477	2	7255
B cell	1131	0.294531	SCAF3478	2	7261
CD4 T	563	0.146615	SCAF3478	2	7261
CD8 T	473	0.123177	SCAF3478	2	7261
Neutrophil	807	0.210156	SCAF3478	2	7261
B cell	1445	0.261113	SCAF3479	1	7263
CD4 T	402	0.0726419	SCAF3479	1	7263
CD8 T	408	0.0737261	SCAF3479	1	7263
Neutrophil	2283	0.412541	SCAF3479	1	7263
B cell	1872	0.307642	SCAF3480	1	7261
CD4 T	657	0.10797	SCAF3480	1	7261
CD8 T	587	0.0964667	SCAF3480	1	7261
Neutrophil	2114	0.347412	SCAF3480	1	7261
B cell	2660	0.563201	SCAF3507	4	7262
CD4 T	653	0.13826	SCAF3507	4	7262
CD8 T	581	0.123015	SCAF3507	4	7262
Neutrophil	419	0.0887148	SCAF3507	4	7262
B cell	2315	0.335313	SCAF3508	4	7248
CD4 T	1032	0.149479	SCAF3508	4	7248
CD8 T	1149	0.166425	SCAF3508	4	7248
Neutrophil	1316	0.190614	SCAF3508	4	7248
B cell	1667	0.322375	SCAF3509	1	7256
CD4 T	880	0.17018	SCAF3509	1	7256
CD8 T	895	0.173081	SCAF3509	1	7256
Neutrophil	1051	0.203249	SCAF3509	1	7256
B cell	1796	0.285805	SCAF3510	1	7249
CD4 T	606	0.0964354	SCAF3510	1	7249
CD8 T	537	0.0854551	SCAF3510	1	7249
Neutrophil	2215	0.352482	SCAF3510	1	7249
B cell	2119	0.478978	SCAF3511	4	7255
CD4 T	654	0.14783	SCAF3511	4	7255
CD8 T	648	0.146474	SCAF3511	4	7255
Neutrophil	367	0.0829566	SCAF3511	4	7255
B cell	2068	0.356183	SCAF3512	1	7262
CD4 T	948	0.163279	SCAF3512	1	7262
CD8 T	824	0.141922	SCAF3512	1	7262
Neutrophil	1372	0.236307	SCAF3512	1	7262
B cell	3027	0.426819	SCAF3513	2	7248
CD4 T	754	0.106317	SCAF3513	2	7248
CD8 T	857	0.12084	SCAF3513	2	7248
Neutrophil	1414	0.19938	SCAF3513	2	7248
B cell	657	0.224079	SCAF3514	2	7257
CD4 T	492	0.167804	SCAF3514	2	7257
CD8 T	488	0.166439	SCAF3514	2	7257
Neutrophil	839	0.286153	SCAF3514	2	7257
B cell	2130	0.470302	SCAF3515	3	7257
CD4 T	466	0.102892	SCAF3515	3	7257
CD8 T	506	0.111724	SCAF3515	3	7257
Neutrophil	864	0.190771	SCAF3515	3	7257
B cell	1439	0.282989	SCAF3516	3	7256
CD4 T	921	0.181121	SCAF3516	3	7256
CD8 T	771	0.151622	SCAF3516	3	7256
Neutrophil	890	0.175025	SCAF3516	3	7256
B cell	1370	0.336444	SCAF3517	2	7265
CD4 T	767	0.18836	SCAF3517	2	7265
CD8 T	582	0.142927	SCAF3517	2	7265
Neutrophil	763	0.187377	SCAF3517	2	7265
B cell	493	0.295564	SCAF3518	4	7259
CD4 T	313	0.18765	SCAF3518	4	7259
CD8 T	270	0.161871	SCAF3518	4	7259
Neutrophil	154	0.0923261	SCAF3518	4	7259
B cell	2801	0.310154	SCAF3519	2	7262
CD4 T	2015	0.22312	SCAF3519	2	7262
CD8 T	1456	0.161222	SCAF3519	2	7262
Neutrophil	1683	0.186358	SCAF3519	2	7262
B cell	3366	0.445297	SCAF3520	3	7249
CD4 T	1128	0.149226	SCAF3520	3	7249
CD8 T	1053	0.139304	SCAF3520	3	7249
Neutrophil	943	0.124752	SCAF3520	3	7249
B cell	1198	0.284358	SCAF3521	1	7254
CD4 T	509	0.120817	SCAF3521	1	7254
CD8 T	353	0.0837883	SCAF3521	1	7254
Neutrophil	1391	0.330169	SCAF3521	1	7254
B cell	1328	0.384816	SCAF3522	4	7254
CD4 T	432	0.125181	SCAF3522	4	7254
CD8 T	493	0.142857	SCAF3522	4	7254
Neutrophil	412	0.119386	SCAF3522	4	7254
B cell	1472	0.278471	SCAF3551	2	7263
CD4 T	728	0.137722	SCAF3551	2	7263
CD8 T	816	0.15437	SCAF3551	2	7263
Neutrophil	1251	0.236663	SCAF3551	2	7263
B cell	1402	0.298425	SCAF3552	1	7252
CD4 T	625	0.133035	SCAF3552	1	7252
CD8 T	493	0.104938	SCAF3552	1	7252
Neutrophil	1391	0.296083	SCAF3552	1	7252
B cell	2181	0.398211	SCAF3553	2	7259
CD4 T	736	0.13438	SCAF3553	2	7259
CD8 T	674	0.12306	SCAF3553	2	7259
Neutrophil	848	0.154829	SCAF3553	2	7259
B cell	292	0.285994	SCAF3554	3	7262
CD4 T	168	0.164545	SCAF3554	3	7262
CD8 T	216	0.211557	SCAF3554	3	7262
Neutrophil	72	0.0705191	SCAF3554	3	7262
B cell	1279	0.296339	SCAF3555	4	7256
CD4 T	392	0.0908248	SCAF3555	4	7256
CD8 T	473	0.109592	SCAF3555	4	7256
Neutrophil	502	0.116311	SCAF3555	4	7256
B cell	668	0.131341	SCAF3556	1	7257
CD4 T	366	0.0719622	SCAF3556	1	7257
CD8 T	305	0.0599685	SCAF3556	1	7257
Neutrophil	2707	0.532245	SCAF3556	1	7257
B cell	2003	0.464949	SCAF3557	3	7263
CD4 T	615	0.142758	SCAF3557	3	7263
CD8 T	613	0.142293	SCAF3557	3	7263
Neutrophil	531	0.123259	SCAF3557	3	7263
B cell	3310	0.446272	SCAF3558	1	7248
CD4 T	909	0.122556	SCAF3558	1	7248
CD8 T	800	0.10786	SCAF3558	1	7248
Neutrophil	1509	0.203452	SCAF3558	1	7248
B cell	1675	0.363893	SCAF3559	4	7249
CD4 T	707	0.153595	SCAF3559	4	7249
CD8 T	653	0.141864	SCAF3559	4	7249
Neutrophil	664	0.144254	SCAF3559	4	7249
B cell	763	0.272987	SCAF3560	4	7252
CD4 T	490	0.175313	SCAF3560	4	7252
CD8 T	483	0.172809	SCAF3560	4	7252
Neutrophil	321	0.114848	SCAF3560	4	7252
B cell	1805	0.389176	SCAF3561	4	7246
CD4 T	677	0.145968	SCAF3561	4	7246
CD8 T	632	0.136266	SCAF3561	4	7246
Neutrophil	663	0.14295	SCAF3561	4	7246
B cell	2433	0.561634	SCAF3562	4	7258
CD4 T	531	0.122576	SCAF3562	4	7258
CD8 T	514	0.118652	SCAF3562	4	7258
Neutrophil	211	0.0487073	SCAF3562	4	7258
B cell	1827	0.325727	SCAF3563	1	7246
CD4 T	416	0.0741665	SCAF3563	1	7246
CD8 T	291	0.0518809	SCAF3563	1	7246
Neutrophil	2412	0.430023	SCAF3563	1	7246
B cell	1884	0.372332	SCAF3564	3	7251
CD4 T	618	0.122134	SCAF3564	3	7251
CD8 T	539	0.106522	SCAF3564	3	7251
Neutrophil	1082	0.213834	SCAF3564	3	7251
B cell	1370	0.2511	SCAF3565	2	7258
CD4 T	841	0.154142	SCAF3565	2	7258
CD8 T	508	0.0931085	SCAF3565	2	7258
Neutrophil	1169	0.21426	SCAF3565	2	7258
B cell	1684	0.365214	SCAF3566	3	7252
CD4 T	772	0.167426	SCAF3566	3	7252
CD8 T	729	0.1581	SCAF3566	3	7252
Neutrophil	488	0.105834	SCAF3566	3	7252
B cell	2178	0.460368	SCAF3567	3	7248
CD4 T	808	0.170788	SCAF3567	3	7248
CD8 T	776	0.164025	SCAF3567	3	7248
Neutrophil	571	0.120693	SCAF3567	3	7248
B cell	2015	0.364179	SCAF3568	1	7251
CD4 T	1008	0.18218	SCAF3568	1	7251
CD8 T	670	0.121092	SCAF3568	1	7251
Neutrophil	1208	0.218326	SCAF3568	1	7251
B cell	4551	0.617168	SCAF3569	3	7246
CD4 T	982	0.133171	SCAF3569	3	7246
CD8 T	858	0.116355	SCAF3569	3	7246
Neutrophil	433	0.0587198	SCAF3569	3	7246
B cell	4195	0.490701	SCAF3570	2	7246
CD4 T	1091	0.127617	SCAF3570	2	7246
CD8 T	976	0.114165	SCAF3570	2	7246
Neutrophil	1092	0.127734	SCAF3570	2	7246
Figure 2C-F
cell_type	cell_number	Relative_frequency	sample_id	timepoint	Patient	Response
B cell	5353	0.462462	SCAF3045	2	7252	Responders
Effector memory CD8	109	0.00941685	SCAF3045	2	7252	Responders
B cell	1817	0.310439	SCAF3046	2	7264	Responders
Effector memory CD8	49	0.00837178	SCAF3046	2	7264	Responders
B cell	2023	0.424554	SCAF3047	3	7255	Non-responders
Effector memory CD8	28	0.00587618	SCAF3047	3	7255	Non-responders
B cell	1824	0.31432	SCAF3048	1	7265	Responders
Effector memory CD8	28	0.00482509	SCAF3048	1	7265	Responders
B cell	442	0.232265	SCAF3403	1	7258	Responders
Effector memory CD8	5	0.00262743	SCAF3403	1	7258	Responders
B cell	246	0.125638	SCAF3404	1	7259	Non-responders
Effector memory CD8	7	0.00357508	SCAF3404	1	7259	Non-responders
B cell	584	0.139413	SCAF3405	2	7249	Non-responders
Effector memory CD8	12	0.00286465	SCAF3405	2	7249	Non-responders
B cell	467	0.123578	SCAF3406	2	7254	Non-responders
Effector memory CD8	31	0.00820323	SCAF3406	2	7254	Non-responders
B cell	640	0.205128	SCAF3461	4	7265	Responders
Effector memory CD8	85	0.0272436	SCAF3461	4	7265	Responders
B cell	997	0.253367	SCAF3462	3	7261	Non-responders
Effector memory CD8	48	0.0121982	SCAF3462	3	7261	Non-responders
B cell	1519	0.547387	SCAF3463	4	7251	Responders
Effector memory CD8	47	0.0169369	SCAF3463	4	7251	Responders
B cell	967	0.221687	SCAF3464	3	7254	Non-responders
Effector memory CD8	64	0.0146722	SCAF3464	3	7254	Non-responders
B cell	220	0.440882	SCAF3466	3	7265	Responders
Effector memory CD8	8	0.0160321	SCAF3466	3	7265	Responders
B cell	1253	0.312625	SCAF3467	1	7264	Responders
Effector memory CD8	57	0.0142216	SCAF3467	1	7264	Responders
B cell	1943	0.340459	SCAF3468	2	7256	Non-responders
Effector memory CD8	75	0.0131418	SCAF3468	2	7256	Non-responders
B cell	2333	0.405035	SCAF3469	2	7251	Responders
Effector memory CD8	173	0.0300347	SCAF3469	2	7251	Responders
B cell	2863	0.571799	SCAF3470	4	7261	Non-responders
Effector memory CD8	21	0.00419413	SCAF3470	4	7261	Non-responders
B cell	1481	0.43115	SCAF3471	4	7257	Non-responders
Effector memory CD8	21	0.00611354	SCAF3471	4	7257	Non-responders
B cell	2462	0.602103	SCAF3472	3	7258	Responders
Effector memory CD8	50	0.0122279	SCAF3472	3	7258	Responders
B cell	173	0.336576	SCAF3473	1	7255	Non-responders
B cell	3624	0.671484	SCAF3474	4	7264	Responders
Effector memory CD8	90	0.0166759	SCAF3474	4	7264	Responders
B cell	1649	0.461775	SCAF3475	3	7259	Non-responders
Effector memory CD8	30	0.00840101	SCAF3475	3	7259	Non-responders
B cell	1669	0.394843	SCAF3476	3	7264	Responders
Effector memory CD8	98	0.0231843	SCAF3476	3	7264	Responders
B cell	1855	0.423323	SCAF3477	2	7255	Non-responders
Effector memory CD8	48	0.0109539	SCAF3477	2	7255	Non-responders
B cell	1128	0.29375	SCAF3478	2	7261	Non-responders
Effector memory CD8	62	0.0161458	SCAF3478	2	7261	Non-responders
B cell	1437	0.259668	SCAF3479	1	7263	Non-responders
Effector memory CD8	50	0.00903506	SCAF3479	1	7263	Non-responders
B cell	1863	0.306163	SCAF3480	1	7261	Non-responders
Effector memory CD8	28	0.00460148	SCAF3480	1	7261	Non-responders
B cell	2649	0.560872	SCAF3507	4	7262	Non-responders
Effector memory CD8	32	0.00677535	SCAF3507	4	7262	Non-responders
B cell	2300	0.33314	SCAF3508	4	7248	Responders
Effector memory CD8	46	0.0066628	SCAF3508	4	7248	Responders
B cell	1659	0.320828	SCAF3509	1	7256	Non-responders
Effector memory CD8	122	0.0235931	SCAF3509	1	7256	Non-responders
B cell	1783	0.283736	SCAF3510	1	7249	Non-responders
Effector memory CD8	19	0.00302355	SCAF3510	1	7249	Non-responders
B cell	2109	0.476718	SCAF3511	4	7255	Non-responders
Effector memory CD8	43	0.00971971	SCAF3511	4	7255	Non-responders
B cell	2054	0.353772	SCAF3512	1	7262	Non-responders
Effector memory CD8	57	0.00981743	SCAF3512	1	7262	Non-responders
B cell	3015	0.425127	SCAF3513	2	7248	Responders
Effector memory CD8	74	0.0104343	SCAF3513	2	7248	Responders
B cell	655	0.223397	SCAF3514	2	7257	Non-responders
Effector memory CD8	53	0.0180764	SCAF3514	2	7257	Non-responders
B cell	2119	0.467874	SCAF3515	3	7257	Non-responders
Effector memory CD8	38	0.00839037	SCAF3515	3	7257	Non-responders
B cell	1429	0.281023	SCAF3516	3	7256	Non-responders
Effector memory CD8	64	0.012586	SCAF3516	3	7256	Non-responders
B cell	1368	0.335953	SCAF3517	2	7265	Responders
Effector memory CD8	76	0.018664	SCAF3517	2	7265	Responders
B cell	493	0.295564	SCAF3518	4	7259	Non-responders
Effector memory CD8	24	0.0143885	SCAF3518	4	7259	Non-responders
B cell	2772	0.306943	SCAF3519	2	7262	Non-responders
Effector memory CD8	81	0.00896911	SCAF3519	2	7262	Non-responders
B cell	3344	0.442387	SCAF3520	3	7249	Non-responders
Effector memory CD8	57	0.00754068	SCAF3520	3	7249	Non-responders
B cell	1195	0.283646	SCAF3521	1	7254	Non-responders
Effector memory CD8	18	0.00427249	SCAF3521	1	7254	Non-responders
B cell	1324	0.383657	SCAF3522	4	7254	Non-responders
Effector memory CD8	117	0.0339032	SCAF3522	4	7254	Non-responders
B cell	1468	0.277715	SCAF3551	2	7263	Non-responders
Effector memory CD8	60	0.0113507	SCAF3551	2	7263	Non-responders
B cell	1398	0.297573	SCAF3552	1	7252	Responders
Effector memory CD8	19	0.00404427	SCAF3552	1	7252	Responders
B cell	2170	0.396202	SCAF3553	2	7259	Non-responders
Effector memory CD8	66	0.0120504	SCAF3553	2	7259	Non-responders
B cell	291	0.285015	SCAF3554	3	7262	Non-responders
Effector memory CD8	14	0.013712	SCAF3554	3	7262	Non-responders
B cell	1275	0.295412	SCAF3555	4	7256	Non-responders
Effector memory CD8	29	0.00671918	SCAF3555	4	7256	Non-responders
B cell	666	0.130948	SCAF3556	1	7257	Non-responders
Effector memory CD8	15	0.00294927	SCAF3556	1	7257	Non-responders
B cell	1989	0.461699	SCAF3557	3	7263	Non-responders
Effector memory CD8	39	0.00905292	SCAF3557	3	7263	Non-responders
B cell	3297	0.444519	SCAF3558	1	7248	Responders
Effector memory CD8	27	0.00364029	SCAF3558	1	7248	Responders
B cell	1665	0.361721	SCAF3559	4	7249	Non-responders
Effector memory CD8	27	0.00586574	SCAF3559	4	7249	Non-responders
B cell	763	0.272987	SCAF3560	4	7252	Responders
Effector memory CD8	97	0.0347048	SCAF3560	4	7252	Responders
B cell	1803	0.388745	SCAF3561	4	7246	Responders
Effector memory CD8	45	0.00970246	SCAF3561	4	7246	Responders
B cell	2430	0.560942	SCAF3562	4	7258	Responders
Effector memory CD8	67	0.0154663	SCAF3562	4	7258	Responders
B cell	1822	0.324835	SCAF3563	1	7246	Responders
Effector memory CD8	19	0.00338741	SCAF3563	1	7246	Responders
B cell	1875	0.370553	SCAF3564	3	7251	Responders
Effector memory CD8	87	0.0171937	SCAF3564	3	7251	Responders
B cell	1361	0.24945	SCAF3565	2	7258	Responders
Effector memory CD8	54	0.00989736	SCAF3565	2	7258	Responders
B cell	1682	0.36478	SCAF3566	3	7252	Responders
Effector memory CD8	60	0.0130124	SCAF3566	3	7252	Responders
B cell	2168	0.458254	SCAF3567	3	7248	Responders
Effector memory CD8	31	0.00655253	SCAF3567	3	7248	Responders
B cell	2008	0.362913	SCAF3568	1	7251	Responders
Effector memory CD8	26	0.00469908	SCAF3568	1	7251	Responders
B cell	4530	0.614321	SCAF3569	3	7246	Responders
Effector memory CD8	74	0.0100353	SCAF3569	3	7246	Responders
B cell	4174	0.488244	SCAF3570	2	7246	Responders
Effector memory CD8	78	0.00912387	SCAF3570	2	7246	Responders

## Sheet: Figure 3
Figure3B
cell_number	group	Freq	Cell_type
531	Expanded	0.289847	Tem
1301	Non-expanded	0.710153	Tem
141	Expanded	0.0108237	Other T
12886	Non-expanded	0.989176	Other T
Figure3C
cell_number	expanded	Freq	Group
346	te	0.053577	Responder
6112	ne	0.946423	Responder
338	te	0.039732	Non-Responder
8169	ne	0.960268	Non-Responder
Figure3D
mean_clone_size	sample_id	sample_name	timepoint	group	cell_type	Response
1.52308	SCAF3045_21_7252_2	7252	2	responder	Effector memory CD8	Responders
1.28571	SCAF3046_31_7264_2	7264	2	responder	Effector memory CD8	Responders
1.03333	SCAF3047_39_7255_3	7255	3	stable/escape	Effector memory CD8	Non-responders
1.15	SCAF3048_16_7265_1	7265	1	responder	Effector memory CD8	Responders
1.16667	SCAF3406_22_7254_T2	7254	2	stable/escape	Effector memory CD8	Non-responders
1	SCAF3462_44_7261_T3_2	7261	3	non-responder	Effector memory CD8	Non-responders
1.26923	SCAF3464_38_7254_T3_2	7254	3	stable/escape	Effector memory CD8	Non-responders
1.08511	SCAF3467_15_7264_T1	7264	1	responder	Effector memory CD8	Responders
1.43182	SCAF3468_24_7256_T2	7256	2	non-responder	Effector memory CD8	Non-responders
1.63235	SCAF3469_20_7251_T2	7251	2	responder	Effector memory CD8	Responders
1	SCAF3470_60_7261_T4	7261	4	non-responder	Effector memory CD8	Non-responders
1	SCAF3471_57_7257_T4	7257	4	non-responder	Effector memory CD8	Non-responders
1.37037	SCAF3472_42_7258_T3	7258	3	responder	Effector memory CD8	Responders
1.14286	SCAF3474_63_7264_T4	7264	4	responder	Effector memory CD8	Responders
1.15	SCAF3475_43_7259_T3	7259	3	stable/escape	Effector memory CD8	Non-responders
1.25926	SCAF3476_47_7264_T3	7264	3	responder	Effector memory CD8	Responders
1.11111	SCAF3477_23_7255_T2	7255	2	stable/escape	Effector memory CD8	Non-responders
1.12	SCAF3478_28_7261_T2	7261	2	non-responder	Effector memory CD8	Non-responders
1.25	SCAF3479_14_7263_T1	7263	1	stable/escape	Effector memory CD8	Non-responders
1.15	SCAF3480_12_7261_T1	7261	1	non-responder	Effector memory CD8	Non-responders
1.04762	SCAF3507_61_7262_T4	7262	4	non-responder	Effector memory CD8	Non-responders
1.20833	SCAF3508_50_7248_T4	7248	4	responder	Effector memory CD8	Responders
1.07368	SCAF3509_8_7256_T1	7256	1	non-responder	Effector memory CD8	Non-responders
1	SCAF3510_3_7249_T1	7249	1	non-responder	Effector memory CD8	Non-responders
1.1875	SCAF3511_55_7255_T4	7255	4	stable/escape	Effector memory CD8	Non-responders
1.28205	SCAF3512_13_7262_T1	7262	1	non-responder	Effector memory CD8	Non-responders
1.35897	SCAF3513_18_7248_T2	7248	2	responder	Effector memory CD8	Responders
1.24138	SCAF3514_25_7257_T2	7257	2	non-responder	Effector memory CD8	Non-responders
1.09677	SCAF3515_41_7257_T3	7257	3	non-responder	Effector memory CD8	Non-responders
1.07407	SCAF3516_40_7256_T3	7256	3	non-responder	Effector memory CD8	Non-responders
1.51515	SCAF3517_32_7265_T2	7265	2	responder	Effector memory CD8	Responders
1.21429	SCAF3518_59_7259_T4	7259	4	stable/escape	Effector memory CD8	Non-responders
1.07692	SCAF3519_29_7262_T2	7262	2	non-responder	Effector memory CD8	Non-responders
1.07143	SCAF3521_6_7254_T1	7254	1	stable/escape	Effector memory CD8	Non-responders
1.18421	SCAF3522_54_7254_T4	7254	4	stable/escape	Effector memory CD8	Non-responders
1.11111	SCAF3551_30_7263_T2	7263	2	stable/escape	Effector memory CD8	Non-responders
1.23684	SCAF3553_27_7259_T2	7259	2	stable/escape	Effector memory CD8	Non-responders
1.09091	SCAF3557_46_7263_T3	7263	3	stable/escape	Effector memory CD8	Non-responders
1.04545	SCAF3558_2_7248_T1	7248	1	responder	Effector memory CD8	Responders
1.16667	SCAF3559_51_7249_T4	7249	4	non-responder	Effector memory CD8	Non-responders
1	SCAF3562_58_7258_T4	7258	4	responder	Effector memory CD8	Responders
1.23077	SCAF3563_1_7246_T1	7246	1	responder	Effector memory CD8	Responders
1.11765	SCAF3564_36_7251_T3	7251	3	responder	Effector memory CD8	Responders
1.125	SCAF3565_26_7258_T2	7258	2	responder	Effector memory CD8	Responders
1.09091	SCAF3567_34_72248_T3	7248	3	responder	Effector memory CD8	Responders
1.05263	SCAF3568_4_7251_T1	7251	1	responder	Effector memory CD8	Responders
1.34483	SCAF3569_33_7246_T3	7246	3	responder	Effector memory CD8	Responders
1.22222	SCAF3570_17_7246_T2	7246	2	responder	Effector memory CD8	Responders
Figure3E, and the left panel of Figure G
Sample	Value	sample_number	timepoint	ear_tag	group	Response
1_D4_7201	124.907	1	1	7201	Responder	Responders
10_D4_7228	100.471	10	1	7228	Responder	Responders
100_D17_311	162.356	100	3	311	Responder	Responders
101_D17_315	164.272	101	3	315	Responder	Responders
102_D17_322	121.671	102	3	322	Responder	Responders
103_D17_327	105.272	103	3	327	Responder	Responders
104_D17_7203	159.241	104	3	7203	Responder	Responders
105_D17_7220	153.682	105	3	7220	NonResponder	Non-responders
106_D17_7222	145.733	106	3	7222	NonResponder	Non-responders
107_D17_304	129.275	107	3	304	NonResponder	Non-responders
108_D17_305	143.403	108	3	305	NonResponder	Non-responders
109_D17_308	34.8503	109	3	308	NonResponder	Non-responders
11_D4_7229	97.1432	11	1	7229	Responder	Responders
110_D17_310	154.441	110	3	310	NonResponder	Non-responders
111_D17_313	117.548	111	3	313	NonResponder	Non-responders
112_D17_316	134.454	112	3	316	NonResponder	Non-responders
113_D17_320	75.6336	113	3	320	NonResponder	Non-responders
114_D17_321	143.132	114	3	321	NonResponder	Non-responders
115_D17_323	104.017	115	3	323	NonResponder	Non-responders
116_D17_328	133.854	116	3	328	NonResponder	Non-responders
117_D17_329	50.9378	117	3	329	NonResponder	Non-responders
118_D17_330	86.1459	118	3	330	NonResponder	Non-responders
119_D17_7218	84.3267	119	3	7218	StableDisease	Non-responders
12_D4_311	88.6108	12	1	311	Responder	Responders
120_D17_7223	126.671	120	3	7223	StableDisease	Non-responders
121_D17_7224	100.75	121	3	7224	StableDisease	Non-responders
122_D17_7225	129.459	122	3	7225	StableDisease	Non-responders
123_D17_302	154.899	123	3	302	StableDisease	Non-responders
124_D17_306	0	124	3	306	StableDisease	Non-responders
125_D17_303	127.959	125	3	303	StableDisease	Non-responders
126_D17_309	151.465	126	3	309	StableDisease	Non-responders
127_D17_312	122.342	127	3	312	StableDisease	Non-responders
128_D17_314	127.446	128	3	314	StableDisease	Non-responders
129_D17_317	139.47	129	3	317	StableDisease	Non-responders
13_D4_315	120.988	13	1	315	Responder	Responders
130_D17_318	100.324	130	3	318	StableDisease	Non-responders
131_D17_319	145.16	131	3	319	StableDisease	Non-responders
132_D17_324	84.0712	132	3	324	StableDisease	Non-responders
133_D17_325	110.428	133	3	325	StableDisease	Non-responders
134_D24_7201	119.392	134	4	7201	Responder	Responders
135_D24_7202	118.457	135	4	7202	Responder	Responders
136_D24_7205	112.478	136	4	7205	Responder	Responders
137_D24_7206	117.154	137	4	7206	Responder	Responders
138_D24_7208	64.6759	138	4	7208	Responder	Responders
139_D24_7210	97.2001	139	4	7210	Responder	Responders
14_D4_322	122	14	1	322	Responder	Responders
140_D24_7221	102.939	140	4	7221	Responder	Responders
141_D24_7226	141.919	141	4	7226	Responder	Responders
142_D24_7227	122.53	142	4	7227	Responder	Responders
143_D24_7228	98.5944	143	4	7228	Responder	Responders
144_D24_7229	137.614	144	4	7229	Responder	Responders
145_D24_311	111.945	145	4	311	Responder	Responders
146_D24_315	131.608	146	4	315	Responder	Responders
147_D24_322	122.697	147	4	322	Responder	Responders
148_D24_327	65.7812	148	4	327	Responder	Responders
149_D24_7203	76.1404	149	4	7203	NonResponder	Non-responders
15_D4_327	118.389	15	1	327	Responder	Responders
150_D24_7220	132.633	150	4	7220	NonResponder	Non-responders
151_D24_7222	165.728	151	4	7222	NonResponder	Non-responders
152_D24_304	73.0104	152	4	304	NonResponder	Non-responders
153_D24_305	135.497	153	4	305	NonResponder	Non-responders
154_D24_308	132.248	154	4	308	NonResponder	Non-responders
155_D24_310	138.3	155	4	310	NonResponder	Non-responders
156_D24_313	85.2409	156	4	313	NonResponder	Non-responders
157_D24_316	150.363	157	4	316	NonResponder	Non-responders
158_D24_320	87.5031	158	4	320	NonResponder	Non-responders
159_D24_321	92.6033	159	4	321	NonResponder	Non-responders
16_D4_7203	96.0529	16	1	7203	NonResponder	Non-responders
160_D24_323	117.851	160	4	323	NonResponder	Non-responders
161_D24_328	110.641	161	4	328	NonResponder	Non-responders
162_D24_329	107.532	162	4	329	NonResponder	Non-responders
163_D24_330	102.532	163	4	330	StableDisease	Non-responders
164_D24_7218	132.468	164	4	7218	StableDisease	Non-responders
165_D24_7223	99.7346	165	4	7223	StableDisease	Non-responders
166_D24_7224	181.991	166	4	7224	StableDisease	Non-responders
167_D24_7225	69.7952	167	4	7225	StableDisease	Non-responders
168_D24_302	32.6164	168	4	302	StableDisease	Non-responders
169_D24_306	157.11	169	4	306	StableDisease	Non-responders
17_D4_7220	119.867	17	1	7220	NonResponder	Non-responders
170_D24_303	122.301	170	4	303	StableDisease	Non-responders
171_D24_309	130.539	171	4	309	StableDisease	Non-responders
172_D24_312	112.74	172	4	312	StableDisease	Non-responders
173_D24_314	113.634	173	4	314	StableDisease	Non-responders
174_D24_317	125.572	174	4	317	StableDisease	Non-responders
175_D24_318	124.873	175	4	318	StableDisease	Non-responders
176_D24_319	125.026	176	4	319	StableDisease	Non-responders
177_D24_324	72.6563	177	4	324	StableDisease	Non-responders
178_D24_325	102.379	178	4	325	StableDisease	Non-responders
18_D4_7222	115.503	18	1	7222	NonResponder	Non-responders
19_D4_304	90.0404	19	1	304	NonResponder	Non-responders
2_D4_7202	57.4695	2	1	7202	Responder	Responders
20_D4_305	1.09048	20	1	305	NonResponder	Non-responders
21_D4_308	62.0456	21	1	308	NonResponder	Non-responders
22_D4_310	99.1563	22	1	310	NonResponder	Non-responders
23_D4_313	64.7383	23	1	313	NonResponder	Non-responders
24_D4_316	117.576	24	1	316	NonResponder	Non-responders
25_D4_320	82.2069	25	1	320	NonResponder	Non-responders
26_D4_321	83.1837	26	1	321	NonResponder	Non-responders
27_D4_323	86.2192	27	1	323	NonResponder	Non-responders
28_D4_328	114.379	28	1	328	NonResponder	Non-responders
29_D4_329	115.819	29	1	329	NonResponder	Non-responders
3_D4_7205	144.062	3	1	7205	Responder	Responders
30_D4_7218	102.724	30	1	7218	StableDisease	Non-responders
31_D4_7223	109.503	31	1	7223	StableDisease	Non-responders
32_D4_7224	111.37	32	1	7224	StableDisease	Non-responders
33_D4_7225	53.5935	33	1	7225	StableDisease	Non-responders
34_D4_302	116.794	34	1	302	StableDisease	Non-responders
35_D4_306	139.82	35	1	306	StableDisease	Non-responders
36_D4_303	131.645	36	1	303	StableDisease	Non-responders
37_D4_309	97.6629	37	1	309	StableDisease	Non-responders
38_D4_312	78.6189	38	1	312	StableDisease	Non-responders
39_D4_314	48.9091	39	1	314	StableDisease	Non-responders
4_D4_7206	114.961	4	1	7206	Responder	Responders
40_D4_317	61.0517	40	1	317	StableDisease	Non-responders
41_D4_318	82.1634	41	1	318	StableDisease	Non-responders
42_D4_319	110.656	42	1	319	StableDisease	Non-responders
43_D4_324	122.291	43	1	324	StableDisease	Non-responders
44_D4_325	105.506	44	1	325	StableDisease	Non-responders
45_D9_7201	180.205	45	2	7201	Responder	Responders
46_D9_7202	141.37	46	2	7202	Responder	Responders
47_D9_7205	148.087	47	2	7205	Responder	Responders
48_D9_7206	151.728	48	2	7206	Responder	Responders
49_D9_7208	128.685	49	2	7208	Responder	Responders
5_D4_7208	120.714	5	1	7208	Responder	Responders
50_D9_7210	133.34	50	2	7210	Responder	Responders
51_D9_7221	135.97	51	2	7221	Responder	Responders
52_D9_7226	141.863	52	2	7226	Responder	Responders
53_D9_7227	105.999	53	2	7227	Responder	Responders
54_D9_7228	146.501	54	2	7228	Responder	Responders
55_D9_7229	163.476	55	2	7229	Responder	Responders
56_D9_311	83.8819	56	2	311	Responder	Responders
57_D9_315	86.9366	57	2	315	Responder	Responders
58_D9_322	134.331	58	2	322	Responder	Responders
59_D9_327	114.351	59	2	327	Responder	Responders
6_D4_7210	99.0897	6	1	7210	Responder	Responders
60_D9_7203	117.628	60	2	7203	NonResponder	Non-responders
61_D9_7220	157.655	61	2	7220	NonResponder	Non-responders
62_D9_7222	123.251	62	2	7222	NonResponder	Non-responders
63_D9_304	159.534	63	2	304	NonResponder	Non-responders
64_D9_305	140.398	64	2	305	NonResponder	Non-responders
65_D9_308	105.895	65	2	308	NonResponder	Non-responders
66_D9_310	52.6368	66	2	310	NonResponder	Non-responders
67_D9_313	105.23	67	2	313	NonResponder	Non-responders
68_D9_316	81.2904	68	2	316	NonResponder	Non-responders
69_D9_320	107.225	69	2	320	NonResponder	Non-responders
7_D4_7221	115.364	7	1	7221	Responder	Responders
70_D9_321	89.3923	70	2	321	NonResponder	Non-responders
71_D9_323	98.5303	71	2	323	NonResponder	Non-responders
72_D9_328	99.1261	72	2	328	NonResponder	Non-responders
73_D9_329	128.355	73	2	329	NonResponder	Non-responders
74_D9_330	100.943	74	2	330	NonResponder	Non-responders
75_D9_7218	154.293	75	2	7218	StableDisease	Non-responders
76_D9_7223	168.29	76	2	7223	StableDisease	Non-responders
77_D9_7224	107.483	77	2	7224	StableDisease	Non-responders
78_D9_7225	131.053	78	2	7225	StableDisease	Non-responders
79_D9_302	112.919	79	2	302	StableDisease	Non-responders
8_D4_7226	129.372	8	1	7226	Responder	Responders
80_D9_306	143.844	80	2	306	StableDisease	Non-responders
81_D9_303	91.3275	81	2	303	StableDisease	Non-responders
82_D9_309	110.236	82	2	309	StableDisease	Non-responders
83_D9_312	117.121	83	2	312	StableDisease	Non-responders
84_D9_314	143.854	84	2	314	StableDisease	Non-responders
85_D9_317	135.349	85	2	317	StableDisease	Non-responders
86_D9_318	72.034	86	2	318	StableDisease	Non-responders
87_D9_319	113.531	87	2	319	StableDisease	Non-responders
88_D9_324	134.017	88	2	324	StableDisease	Non-responders
89_D9_325	52.651	89	2	325	StableDisease	Non-responders
9_D4_7227	131.103	9	1	7227	Responder	Responders
90_D17_7201	67.8101	90	3	7201	Responder	Responders
91_D17_7202	110.87	91	3	7202	Responder	Responders
92_D17_7205	141.67	92	3	7205	Responder	Responders
93_D17_7208	98.3915	93	3	7208	Responder	Responders
94_D17_7210	144.825	94	3	7210	Responder	Responders
95_D17_7221	154.136	95	3	7221	Responder	Responders
96_D17_7226	147.414	96	3	7226	Responder	Responders
97_D17_7227	108.071	97	3	7227	Responder	Responders
98_D17_7228	163.59	98	3	7228	Responder	Responders
99_D17_7229	93.5072	99	3	7229	Responder	Responders
Figure3F, and the left panel of Figure G, and Supplementary Figure 4
Sample	Value	sample_number	timepoint	ear_tag	group	Response
1_D4_7201	343.559	1	1	7201	Responder	Responders
10_D4_7228	405.93	10	1	7228	Responder	Responders
100_D17_311	735.976	100	3	311	Responder	Responders
101_D17_315	621.366	101	3	315	Responder	Responders
102_D17_322	597.799	102	3	322	Responder	Responders
103_D17_327	631.052	103	3	327	Responder	Responders
104_D17_7203	681.413	104	3	7203	Responder	Responders
105_D17_7220	686.616	105	3	7220	NonResponder	Non-responders
106_D17_7222	652.409	106	3	7222	NonResponder	Non-responders
107_D17_304	729.388	107	3	304	NonResponder	Non-responders
108_D17_305	584.884	108	3	305	NonResponder	Non-responders
109_D17_308	447.171	109	3	308	NonResponder	Non-responders
11_D4_7229	611.931	11	1	7229	Responder	Responders
110_D17_310	677.801	110	3	310	NonResponder	Non-responders
111_D17_313	674.995	111	3	313	NonResponder	Non-responders
112_D17_316	676.806	112	3	316	NonResponder	Non-responders
113_D17_320	768.114	113	3	320	NonResponder	Non-responders
114_D17_321	535.443	114	3	321	NonResponder	Non-responders
115_D17_323	459.64	115	3	323	NonResponder	Non-responders
116_D17_328	715.988	116	3	328	NonResponder	Non-responders
117_D17_329	636.415	117	3	329	NonResponder	Non-responders
118_D17_330	535.88	118	3	330	NonResponder	Non-responders
119_D17_7218	582.287	119	3	7218	StableDisease	Non-responders
12_D4_311	503.022	12	1	311	Responder	Responders
120_D17_7223	778.765	120	3	7223	StableDisease	Non-responders
121_D17_7224	672.587	121	3	7224	StableDisease	Non-responders
122_D17_7225	596.924	122	3	7225	StableDisease	Non-responders
123_D17_302	654.575	123	3	302	StableDisease	Non-responders
124_D17_306	500.09	124	3	306	StableDisease	Non-responders
125_D17_303	556.068	125	3	303	StableDisease	Non-responders
126_D17_309	621.652	126	3	309	StableDisease	Non-responders
127_D17_312	561.959	127	3	312	StableDisease	Non-responders
128_D17_314	596.511	128	3	314	StableDisease	Non-responders
129_D17_317	658.51	129	3	317	StableDisease	Non-responders
13_D4_315	698.786	13	1	315	Responder	Responders
130_D17_318	780.085	130	3	318	StableDisease	Non-responders
131_D17_319	670.257	131	3	319	StableDisease	Non-responders
132_D17_324	605.961	132	3	324	StableDisease	Non-responders
133_D17_325	537.496	133	3	325	StableDisease	Non-responders
134_D24_7201	753.545	134	4	7201	Responder	Responders
135_D24_7202	338.744	135	4	7202	Responder	Responders
136_D24_7205	571.449	136	4	7205	Responder	Responders
137_D24_7206	528.082	137	4	7206	Responder	Responders
138_D24_7208	362.238	138	4	7208	Responder	Responders
139_D24_7210	605.264	139	4	7210	Responder	Responders
14_D4_322	616.744	14	1	322	Responder	Responders
140_D24_7221	364.155	140	4	7221	Responder	Responders
141_D24_7226	295.997	141	4	7226	Responder	Responders
142_D24_7227	571.113	142	4	7227	Responder	Responders
143_D24_7228	521.908	143	4	7228	Responder	Responders
144_D24_7229	703.68	144	4	7229	Responder	Responders
145_D24_311	758.389	145	4	311	Responder	Responders
146_D24_315	580.651	146	4	315	Responder	Responders
147_D24_322	594.029	147	4	322	Responder	Responders
148_D24_327	517.516	148	4	327	Responder	Responders
149_D24_7203	608.571	149	4	7203	NonResponder	Non-responders
15_D4_327	524.527	15	1	327	Responder	Responders
150_D24_7220	422.092	150	4	7220	NonResponder	Non-responders
151_D24_7222	567.976	151	4	7222	NonResponder	Non-responders
152_D24_304	389.613	152	4	304	NonResponder	Non-responders
153_D24_305	615.085	153	4	305	NonResponder	Non-responders
154_D24_308	588.44	154	4	308	NonResponder	Non-responders
155_D24_310	575.841	155	4	310	NonResponder	Non-responders
156_D24_313	694.673	156	4	313	NonResponder	Non-responders
157_D24_316	494.435	157	4	316	NonResponder	Non-responders
158_D24_320	553.939	158	4	320	NonResponder	Non-responders
159_D24_321	555.896	159	4	321	NonResponder	Non-responders
16_D4_7203	656.581	16	1	7203	NonResponder	Non-responders
160_D24_323	444.731	160	4	323	NonResponder	Non-responders
161_D24_328	565.301	161	4	328	NonResponder	Non-responders
162_D24_329	541.972	162	4	329	NonResponder	Non-responders
163_D24_330	506.148	163	4	330	StableDisease	Non-responders
164_D24_7218	812.135	164	4	7218	StableDisease	Non-responders
165_D24_7223	515.057	165	4	7223	StableDisease	Non-responders
166_D24_7224	937.247	166	4	7224	StableDisease	Non-responders
167_D24_7225	633.547	167	4	7225	StableDisease	Non-responders
168_D24_302	562.85	168	4	302	StableDisease	Non-responders
169_D24_306	711.36	169	4	306	StableDisease	Non-responders
17_D4_7220	484.612	17	1	7220	NonResponder	Non-responders
170_D24_303	624.674	170	4	303	StableDisease	Non-responders
171_D24_309	567.477	171	4	309	StableDisease	Non-responders
172_D24_312	687.721	172	4	312	StableDisease	Non-responders
173_D24_314	439.168	173	4	314	StableDisease	Non-responders
174_D24_317	305.109	174	4	317	StableDisease	Non-responders
175_D24_318	666.782	175	4	318	StableDisease	Non-responders
176_D24_319	584.452	176	4	319	StableDisease	Non-responders
177_D24_324	682.34	177	4	324	StableDisease	Non-responders
178_D24_325	599.873	178	4	325	StableDisease	Non-responders
18_D4_7222	527.486	18	1	7222	NonResponder	Non-responders
19_D4_304	60.1151	19	1	304	NonResponder	Non-responders
2_D4_7202	604.843	2	1	7202	Responder	Responders
20_D4_305	101.99	20	1	305	NonResponder	Non-responders
21_D4_308	308.363	21	1	308	NonResponder	Non-responders
22_D4_310	520.763	22	1	310	NonResponder	Non-responders
23_D4_313	502.349	23	1	313	NonResponder	Non-responders
24_D4_316	451.557	24	1	316	NonResponder	Non-responders
25_D4_320	95.2122	25	1	320	NonResponder	Non-responders
26_D4_321	627.556	26	1	321	NonResponder	Non-responders
27_D4_323	487.383	27	1	323	NonResponder	Non-responders
28_D4_328	329.124	28	1	328	NonResponder	Non-responders
29_D4_329	518.251	29	1	329	NonResponder	Non-responders
3_D4_7205	734.445	3	1	7205	Responder	Responders
30_D4_7218	476.621	30	1	7218	StableDisease	Non-responders
31_D4_7223	453.365	31	1	7223	StableDisease	Non-responders
32_D4_7224	506.304	32	1	7224	StableDisease	Non-responders
33_D4_7225	409.088	33	1	7225	StableDisease	Non-responders
34_D4_302	645.648	34	1	302	StableDisease	Non-responders
35_D4_306	257.029	35	1	306	StableDisease	Non-responders
36_D4_303	408.473	36	1	303	StableDisease	Non-responders
37_D4_309	302.659	37	1	309	StableDisease	Non-responders
38_D4_312	230.096	38	1	312	StableDisease	Non-responders
39_D4_314	203.354	39	1	314	StableDisease	Non-responders
4_D4_7206	711.171	4	1	7206	Responder	Responders
40_D4_317	0	40	1	317	StableDisease	Non-responders
41_D4_318	67.4675	41	1	318	StableDisease	Non-responders
42_D4_319	367.776	42	1	319	StableDisease	Non-responders
43_D4_324	310.376	43	1	324	StableDisease	Non-responders
44_D4_325	444.416	44	1	325	StableDisease	Non-responders
45_D9_7201	792.022	45	2	7201	Responder	Responders
46_D9_7202	703.946	46	2	7202	Responder	Responders
47_D9_7205	893.515	47	2	7205	Responder	Responders
48_D9_7206	837.2	48	2	7206	Responder	Responders
49_D9_7208	634.976	49	2	7208	Responder	Responders
5_D4_7208	530.504	5	1	7208	Responder	Responders
50_D9_7210	725.719	50	2	7210	Responder	Responders
51_D9_7221	604.219	51	2	7221	Responder	Responders
52_D9_7226	688.938	52	2	7226	Responder	Responders
53_D9_7227	641.839	53	2	7227	Responder	Responders
54_D9_7228	779.677	54	2	7228	Responder	Responders
55_D9_7229	852.566	55	2	7229	Responder	Responders
56_D9_311	481.896	56	2	311	Responder	Responders
57_D9_315	569.149	57	2	315	Responder	Responders
58_D9_322	723.158	58	2	322	Responder	Responders
59_D9_327	618.382	59	2	327	Responder	Responders
6_D4_7210	677.353	6	1	7210	Responder	Responders
60_D9_7203	689.312	60	2	7203	NonResponder	Non-responders
61_D9_7220	726.368	61	2	7220	NonResponder	Non-responders
62_D9_7222	658.276	62	2	7222	NonResponder	Non-responders
63_D9_304	727.525	63	2	304	NonResponder	Non-responders
64_D9_305	559.695	64	2	305	NonResponder	Non-responders
65_D9_308	523.943	65	2	308	NonResponder	Non-responders
66_D9_310	578.589	66	2	310	NonResponder	Non-responders
67_D9_313	413.167	67	2	313	NonResponder	Non-responders
68_D9_316	552.735	68	2	316	NonResponder	Non-responders
69_D9_320	477.09	69	2	320	NonResponder	Non-responders
7_D4_7221	553.43	7	1	7221	Responder	Responders
70_D9_321	593.915	70	2	321	NonResponder	Non-responders
71_D9_323	484.801	71	2	323	NonResponder	Non-responders
72_D9_328	567.132	72	2	328	NonResponder	Non-responders
73_D9_329	386.805	73	2	329	NonResponder	Non-responders
74_D9_330	487.756	74	2	330	NonResponder	Non-responders
75_D9_7218	523.533	75	2	7218	StableDisease	Non-responders
76_D9_7223	807.7	76	2	7223	StableDisease	Non-responders
77_D9_7224	535.755	77	2	7224	StableDisease	Non-responders
78_D9_7225	624.137	78	2	7225	StableDisease	Non-responders
79_D9_302	554.807	79	2	302	StableDisease	Non-responders
8_D4_7226	629.137	8	1	7226	Responder	Responders
80_D9_306	709.776	80	2	306	StableDisease	Non-responders
81_D9_303	528.967	81	2	303	StableDisease	Non-responders
82_D9_309	696.073	82	2	309	StableDisease	Non-responders
83_D9_312	449.213	83	2	312	StableDisease	Non-responders
84_D9_314	524.272	84	2	314	StableDisease	Non-responders
85_D9_317	448.958	85	2	317	StableDisease	Non-responders
86_D9_318	444.248	86	2	318	StableDisease	Non-responders
87_D9_319	539.129	87	2	319	StableDisease	Non-responders
88_D9_324	425.717	88	2	324	StableDisease	Non-responders
89_D9_325	636.185	89	2	325	StableDisease	Non-responders
9_D4_7227	509.697	9	1	7227	Responder	Responders
90_D17_7201	559.395	90	3	7201	Responder	Responders
91_D17_7202	773.645	91	3	7202	Responder	Responders
92_D17_7205	770.222	92	3	7205	Responder	Responders
93_D17_7208	428.81	93	3	7208	Responder	Responders
94_D17_7210	669.733	94	3	7210	Responder	Responders
95_D17_7221	672.561	95	3	7221	Responder	Responders
96_D17_7226	857.822	96	3	7226	Responder	Responders
97_D17_7227	686.764	97	3	7227	Responder	Responders
98_D17_7228	835.211	98	3	7228	Responder	Responders
99_D17_7229	716.886	99	3	7229	Responder	Responders
Figure3G, the right panel, and Supplementary Figure 4
mean_clone_size	sample_id	sample_name	timepoint	group	cell_type	Response
1.52308	SCAF3045_21_7252_2	7252	2	responder	Effector memory CD8	Responders
1.28571	SCAF3046_31_7264_2	7264	2	responder	Effector memory CD8	Responders
1.03333	SCAF3047_39_7255_3	7255	3	stable/escape	Effector memory CD8	Non-responders
1.15	SCAF3048_16_7265_1	7265	1	responder	Effector memory CD8	Responders
1.16667	SCAF3406_22_7254_T2	7254	2	stable/escape	Effector memory CD8	Non-responders
1	SCAF3462_44_7261_T3_2	7261	3	non-responder	Effector memory CD8	Non-responders
1.26923	SCAF3464_38_7254_T3_2	7254	3	stable/escape	Effector memory CD8	Non-responders
1.08511	SCAF3467_15_7264_T1	7264	1	responder	Effector memory CD8	Responders
1.43182	SCAF3468_24_7256_T2	7256	2	non-responder	Effector memory CD8	Non-responders
1.63235	SCAF3469_20_7251_T2	7251	2	responder	Effector memory CD8	Responders
1	SCAF3470_60_7261_T4	7261	4	non-responder	Effector memory CD8	Non-responders
1	SCAF3471_57_7257_T4	7257	4	non-responder	Effector memory CD8	Non-responders
1.37037	SCAF3472_42_7258_T3	7258	3	responder	Effector memory CD8	Responders
1.14286	SCAF3474_63_7264_T4	7264	4	responder	Effector memory CD8	Responders
1.15	SCAF3475_43_7259_T3	7259	3	stable/escape	Effector memory CD8	Non-responders
1.25926	SCAF3476_47_7264_T3	7264	3	responder	Effector memory CD8	Responders
1.11111	SCAF3477_23_7255_T2	7255	2	stable/escape	Effector memory CD8	Non-responders
1.12	SCAF3478_28_7261_T2	7261	2	non-responder	Effector memory CD8	Non-responders
1.25	SCAF3479_14_7263_T1	7263	1	stable/escape	Effector memory CD8	Non-responders
1.15	SCAF3480_12_7261_T1	7261	1	non-responder	Effector memory CD8	Non-responders
1.04762	SCAF3507_61_7262_T4	7262	4	non-responder	Effector memory CD8	Non-responders
1.20833	SCAF3508_50_7248_T4	7248	4	responder	Effector memory CD8	Responders
1.07368	SCAF3509_8_7256_T1	7256	1	non-responder	Effector memory CD8	Non-responders
1	SCAF3510_3_7249_T1	7249	1	non-responder	Effector memory CD8	Non-responders
1.1875	SCAF3511_55_7255_T4	7255	4	stable/escape	Effector memory CD8	Non-responders
1.28205	SCAF3512_13_7262_T1	7262	1	non-responder	Effector memory CD8	Non-responders
1.35897	SCAF3513_18_7248_T2	7248	2	responder	Effector memory CD8	Responders
1.24138	SCAF3514_25_7257_T2	7257	2	non-responder	Effector memory CD8	Non-responders
1.09677	SCAF3515_41_7257_T3	7257	3	non-responder	Effector memory CD8	Non-responders
1.07407	SCAF3516_40_7256_T3	7256	3	non-responder	Effector memory CD8	Non-responders
1.51515	SCAF3517_32_7265_T2	7265	2	responder	Effector memory CD8	Responders
1.21429	SCAF3518_59_7259_T4	7259	4	stable/escape	Effector memory CD8	Non-responders
1.07692	SCAF3519_29_7262_T2	7262	2	non-responder	Effector memory CD8	Non-responders
1.07143	SCAF3521_6_7254_T1	7254	1	stable/escape	Effector memory CD8	Non-responders
1.18421	SCAF3522_54_7254_T4	7254	4	stable/escape	Effector memory CD8	Non-responders
1.11111	SCAF3551_30_7263_T2	7263	2	stable/escape	Effector memory CD8	Non-responders
1.23684	SCAF3553_27_7259_T2	7259	2	stable/escape	Effector memory CD8	Non-responders
1.09091	SCAF3557_46_7263_T3	7263	3	stable/escape	Effector memory CD8	Non-responders
1.04545	SCAF3558_2_7248_T1	7248	1	responder	Effector memory CD8	Responders
1.16667	SCAF3559_51_7249_T4	7249	4	non-responder	Effector memory CD8	Non-responders
1	SCAF3562_58_7258_T4	7258	4	responder	Effector memory CD8	Responders
1.23077	SCAF3563_1_7246_T1	7246	1	responder	Effector memory CD8	Responders
1.11765	SCAF3564_36_7251_T3	7251	3	responder	Effector memory CD8	Responders
1.125	SCAF3565_26_7258_T2	7258	2	responder	Effector memory CD8	Responders
1.09091	SCAF3567_34_72248_T3	7248	3	responder	Effector memory CD8	Responders
1.05263	SCAF3568_4_7251_T1	7251	1	responder	Effector memory CD8	Responders
1.34483	SCAF3569_33_7246_T3	7246	3	responder	Effector memory CD8	Responders
1.22222	SCAF3570_17_7246_T2	7246	2	responder	Effector memory CD8	Responders

## Sheet: Figure 4
Figure 4C
timepoint	AUC
1	0.62
2	0.79
3	0.7
4	0.79
Figure 4D
timepoint	AUC
T2-T1	0.52
T3-T1	0.55
T3-T2	0.74
T4-T1	0.69
T4-T2	0.82
T4-T3	0.69

## Sheet: Figure 5
Figure 5A
AUC	group	timepoint	sig_name	Cohort	id	data_type
0.71	Mono	B1	t2_B cell	Luoma_pbmc_sc	Luoma_pbmc_sc_Mono_B1	PBMC
0.86	Mono	B2	t2_B cell	Luoma_pbmc_sc	Luoma_pbmc_sc_Mono_B2	PBMC
0.57	Mono	B1	t2_Effector memory CD8	Luoma_pbmc_sc	Luoma_pbmc_sc_Mono_B1	PBMC
0.86	Mono	B2	t2_Effector memory CD8	Luoma_pbmc_sc	Luoma_pbmc_sc_Mono_B2	PBMC
0.86	Mono	B1	mean_score	Luoma_pbmc_sc	Luoma_pbmc_sc_Mono_B1	PBMC
0.86	Mono	B2	mean_score	Luoma_pbmc_sc	Luoma_pbmc_sc_Mono_B2	PBMC
0.64	aPD1	Pre	t2_B cell	Clint	Clint_aPD1_Pre	PBMC
0.63	aPD1	Pre	t2_Effector memory CD8	Clint	Clint_aPD1_Pre	PBMC
0.69	aPD1	Pre	mean_score	Clint	Clint_aPD1_Pre	PBMC
Figure 5B
AUC	group	timepoint	sig_name	Cohort	id	data_type
0.57	aPD1	PRE	t2_B cell	Foy1_2022	Foy1_2022_aPD1_PRE	Bulk
0.77	aPD1	PRE	t2_Effector memory CD8	Foy1_2022	Foy1_2022_aPD1_PRE	Bulk
0.74	aPD1	PRE	mean_score	Foy1_2022	Foy1_2022_aPD1_PRE	Bulk
0.69	aPD1	ON/POST	t2_B cell	Liu_2021	Liu_2021_aPD1_ON/POST	Bulk
0.62	aPD1	PRE	t2_B cell	Liu_2021	Liu_2021_aPD1_PRE	Bulk
0.69	aPD1	ON/POST	t2_Effector memory CD8	Liu_2021	Liu_2021_aPD1_ON/POST	Bulk
0.88	aPD1	PRE	t2_Effector memory CD8	Liu_2021	Liu_2021_aPD1_PRE	Bulk
0.69	aPD1	ON/POST	mean_score	Liu_2021	Liu_2021_aPD1_ON/POST	Bulk
0.83	aPD1	PRE	mean_score	Liu_2021	Liu_2021_aPD1_PRE	Bulk
0.9	aPD1	PRE	t2_B cell	INSPIRE	INSPIRE_aPD1_PRE	Bulk
0.8	aPD1	PRE	t2_Effector memory CD8	INSPIRE	INSPIRE_aPD1_PRE	Bulk
0.85	aPD1	PRE	mean_score	INSPIRE	INSPIRE_aPD1_PRE	Bulk
0.89	aPD1	PRE	t2_B cell	Aoki_2021	Aoki_2021_aPD1_PRE	Bulk
1	aPD1	ON/POST	t2_B cell	Aoki_2021	Aoki_2021_aPD1_ON/POST	Bulk
1	aPD1	PRE	t2_Effector memory CD8	Aoki_2021	Aoki_2021_aPD1_PRE	Bulk
1	aPD1	ON/POST	t2_Effector memory CD8	Aoki_2021	Aoki_2021_aPD1_ON/POST	Bulk
0.89	aPD1	PRE	mean_score	Aoki_2021	Aoki_2021_aPD1_PRE	Bulk
1	aPD1	ON/POST	mean_score	Aoki_2021	Aoki_2021_aPD1_ON/POST	Bulk
0.79	aPD1	PRE	t2_B cell	Obradovic2_2022	Obradovic2_2022_aPD1_PRE	Bulk
0.81	aPD1	PRE	t2_Effector memory CD8	Obradovic2_2022	Obradovic2_2022_aPD1_PRE	Bulk
0.8	aPD1	PRE	mean_score	Obradovic2_2022	Obradovic2_2022_aPD1_PRE	Bulk
0.76	Unknown	PRE	t2_B cell	Bill_sc	Bill_sc_Unknown_PRE	Single cell
0.64	Unknown	PRE	t2_Effector memory CD8	Bill_sc	Bill_sc_Unknown_PRE	Single cell
0.71	Unknown	PRE	mean_score	Bill_sc	Bill_sc_Unknown_PRE	Single cell
0.83	Mono	Post	t2_B cell	Luoma_tumor_sc	Luoma_tumor_sc_Mono_Post	Single cell
0.67	Mono	Post	t2_Effector memory CD8	Luoma_tumor_sc	Luoma_tumor_sc_Mono_Post	Single cell
0.83	Mono	Post	mean_score	Luoma_tumor_sc	Luoma_tumor_sc_Mono_Post	Single cell
Figure 5C
AUC	sensitivity	specificity	timepoint	sig_name	Cohort	id	data_type
0.68	0.909091	0.43956	PRE	CD38	Foy1_2022	Foy1_2022_aPD1_PRE	Bulk
0.8	0.909091	0.615385	PRE	CXCL9	Foy1_2022	Foy1_2022_aPD1_PRE	Bulk
0.73	0.727273	0.67033	PRE	CD274	Foy1_2022	Foy1_2022_aPD1_PRE	Bulk
0.5	0	1	PRE	MEX3B	Foy1_2022	Foy1_2022_aPD1_PRE	Bulk
0.76	0.818182	0.681319	PRE	chemo_12	Foy1_2022	Foy1_2022_aPD1_PRE	Bulk
0.78	1	0.483516	PRE	POPLAR_teff	Foy1_2022	Foy1_2022_aPD1_PRE	Bulk
0.56	0.363636	0.802198	PRE	proliferation	Foy1_2022	Foy1_2022_aPD1_PRE	Bulk
0.76	0.727273	0.758242	PRE	teff_ifng	Foy1_2022	Foy1_2022_aPD1_PRE	Bulk
0.38	1	0.164835	PRE	stroma_emt	Foy1_2022	Foy1_2022_aPD1_PRE	Bulk
0.31	1	0.0549451	PRE	tgfb	Foy1_2022	Foy1_2022_aPD1_PRE	Bulk
0.62	0.454545	0.879121	PRE	IMPRES	Foy1_2022	Foy1_2022_aPD1_PRE	Bulk
0.54	0.818182	0.43956	PRE	TIDEinv	Foy1_2022	Foy1_2022_aPD1_PRE	Bulk
0.74	1	0.494505	PRE	mean_score	Foy1_2022	Foy1_2022_aPD1_PRE	Bulk
0.28	1	0.125	ON/POST	CD38	Liu_2021	Liu_2021_aPD1_ON/POST	Bulk
0.5	1	0.25	PRE	CD38	Liu_2021	Liu_2021_aPD1_PRE	Bulk
0.69	0.75	0.875	ON/POST	CXCL9	Liu_2021	Liu_2021_aPD1_ON/POST	Bulk
0.67	0.666667	0.75	PRE	CXCL9	Liu_2021	Liu_2021_aPD1_PRE	Bulk
0.69	0.75	0.625	ON/POST	CD274	Liu_2021	Liu_2021_aPD1_ON/POST	Bulk
0.54	0.666667	0.75	PRE	CD274	Liu_2021	Liu_2021_aPD1_PRE	Bulk
0.91	1	0.75	ON/POST	MEX3B	Liu_2021	Liu_2021_aPD1_ON/POST	Bulk
0.58	1	0.375	PRE	MEX3B	Liu_2021	Liu_2021_aPD1_PRE	Bulk
0.69	0.75	0.875	ON/POST	chemo_12	Liu_2021	Liu_2021_aPD1_ON/POST	Bulk
0.75	1	0.5	PRE	chemo_12	Liu_2021	Liu_2021_aPD1_PRE	Bulk
0.75	0.5	1	ON/POST	POPLAR_teff	Liu_2021	Liu_2021_aPD1_ON/POST	Bulk
0.83	0.666667	1	PRE	POPLAR_teff	Liu_2021	Liu_2021_aPD1_PRE	Bulk
0.12	0	1	ON/POST	proliferation	Liu_2021	Liu_2021_aPD1_ON/POST	Bulk
0.17	0	1	PRE	proliferation	Liu_2021	Liu_2021_aPD1_PRE	Bulk
0.78	0.5	0.625	ON/POST	teff_ifng	Liu_2021	Liu_2021_aPD1_ON/POST	Bulk
0.79	0.666667	0.875	PRE	teff_ifng	Liu_2021	Liu_2021_aPD1_PRE	Bulk
0.81	0.75	1	ON/POST	stroma_emt	Liu_2021	Liu_2021_aPD1_ON/POST	Bulk
0.54	0.333333	1	PRE	stroma_emt	Liu_2021	Liu_2021_aPD1_PRE	Bulk
0.72	0.75	0.875	ON/POST	tgfb	Liu_2021	Liu_2021_aPD1_ON/POST	Bulk
0.54	0.333333	1	PRE	tgfb	Liu_2021	Liu_2021_aPD1_PRE	Bulk
0.22	0	1	ON/POST	IMPRES	Liu_2021	Liu_2021_aPD1_ON/POST	Bulk
0.31	1	0.25	PRE	IMPRES	Liu_2021	Liu_2021_aPD1_PRE	Bulk
0.094	0	1	ON/POST	TIDEinv	Liu_2021	Liu_2021_aPD1_ON/POST	Bulk
0.33	0.666667	0.5	PRE	TIDEinv	Liu_2021	Liu_2021_aPD1_PRE	Bulk
0.69	0.75	0.875	ON/POST	mean_score	Liu_2021	Liu_2021_aPD1_ON/POST	Bulk
0.83	1	0.625	PRE	mean_score	Liu_2021	Liu_2021_aPD1_PRE	Bulk
0.7	1	0.6	PRE	CD38	INSPIRE	INSPIRE_aPD1_PRE	Bulk
0.8	1	0.7	PRE	CXCL9	INSPIRE	INSPIRE_aPD1_PRE	Bulk
0.95	1	0.9	PRE	CD274	INSPIRE	INSPIRE_aPD1_PRE	Bulk
0.65	0.5	0.8	PRE	MEX3B	INSPIRE	INSPIRE_aPD1_PRE	Bulk
0.7	1	0.7	PRE	chemo_12	INSPIRE	INSPIRE_aPD1_PRE	Bulk
0.75	1	0.7	PRE	POPLAR_teff	INSPIRE	INSPIRE_aPD1_PRE	Bulk
0.85	1	0.8	PRE	proliferation	INSPIRE	INSPIRE_aPD1_PRE	Bulk
0.9	1	0.8	PRE	teff_ifng	INSPIRE	INSPIRE_aPD1_PRE	Bulk
0.05	0	1	PRE	stroma_emt	INSPIRE	INSPIRE_aPD1_PRE	Bulk
0	0	1	PRE	tgfb	INSPIRE	INSPIRE_aPD1_PRE	Bulk
0.48	1	0.2	PRE	IMPRES	INSPIRE	INSPIRE_aPD1_PRE	Bulk
0.6	1	0.6	PRE	TIDEinv	INSPIRE	INSPIRE_aPD1_PRE	Bulk
0.85	1	0.8	PRE	mean_score	INSPIRE	INSPIRE_aPD1_PRE	Bulk
0.79	0.6	0.6	PRE	CD274	Obradovic2_2022	Obradovic2_2022_aPD1_PRE	Bulk
0.77	0.8	0.866667	PRE	CD38	Obradovic2_2022	Obradovic2_2022_aPD1_PRE	Bulk
0.89	1	0.8	PRE	CXCL9	Obradovic2_2022	Obradovic2_2022_aPD1_PRE	Bulk
0.32	0.8	0.333333	PRE	MEX3B	Obradovic2_2022	Obradovic2_2022_aPD1_PRE	Bulk
0.93	1	0.866667	PRE	chemo_12	Obradovic2_2022	Obradovic2_2022_aPD1_PRE	Bulk
0.95	1	0.866667	PRE	POPLAR_teff	Obradovic2_2022	Obradovic2_2022_aPD1_PRE	Bulk
0.51	1	0.2	PRE	proliferation	Obradovic2_2022	Obradovic2_2022_aPD1_PRE	Bulk
0.91	1	0.8	PRE	teff_ifng	Obradovic2_2022	Obradovic2_2022_aPD1_PRE	Bulk
0.57	0.8	0.533333	PRE	stroma_emt	Obradovic2_2022	Obradovic2_2022_aPD1_PRE	Bulk
0.6	0.8	0.6	PRE	tgfb	Obradovic2_2022	Obradovic2_2022_aPD1_PRE	Bulk
0.54	0.2	0.666667	PRE	IMPRES	Obradovic2_2022	Obradovic2_2022_aPD1_PRE	Bulk
0.76	1	0.533333	PRE	TIDEinv	Obradovic2_2022	Obradovic2_2022_aPD1_PRE	Bulk
0.8	0.8	0.8	PRE	mean_score	Obradovic2_2022	Obradovic2_2022_aPD1_PRE	Bulk
0.56	1	0.333333	PRE	CD38	Bill_sc	Bill_sc_Unknown_PRE	Single cell
0.6	0.8	0.555556	PRE	CXCL9	Bill_sc	Bill_sc_Unknown_PRE	Single cell
0.47	0.8	0.333333	PRE	CD274	Bill_sc	Bill_sc_Unknown_PRE	Single cell
0.4	1	0.222222	PRE	MEX3B	Bill_sc	Bill_sc_Unknown_PRE	Single cell
0.62	0.6	0.777778	PRE	chemo_12	Bill_sc	Bill_sc_Unknown_PRE	Single cell
0.58	1	0.333333	PRE	POPLAR_teff	Bill_sc	Bill_sc_Unknown_PRE	Single cell
0.27	0	1	PRE	proliferation	Bill_sc	Bill_sc_Unknown_PRE	Single cell
0.49	1	0.333333	PRE	teff_ifng	Bill_sc	Bill_sc_Unknown_PRE	Single cell
0.33	0.2	0.888889	PRE	stroma_emt	Bill_sc	Bill_sc_Unknown_PRE	Single cell
0.24	0	1	PRE	tgfb	Bill_sc	Bill_sc_Unknown_PRE	Single cell
0.5	0.8	0.333333	PRE	IMPRES	Bill_sc	Bill_sc_Unknown_PRE	Single cell
0.62	0.6	0.888889	PRE	TIDEinv	Bill_sc	Bill_sc_Unknown_PRE	Single cell
0.71	1	0.444444	PRE	mean_score	Bill_sc	Bill_sc_Unknown_PRE	Single cell
0.5	1	0.5	Post	CD38	Luoma_tumor_sc	Luoma_tumor_sc_Mono_Post	Single cell
0.33	1	0.333333	Post	CXCL9	Luoma_tumor_sc	Luoma_tumor_sc_Mono_Post	Single cell
1	1	1	Post	CD274	Luoma_tumor_sc	Luoma_tumor_sc_Mono_Post	Single cell
0.33	1	0.333333	Post	MEX3B	Luoma_tumor_sc	Luoma_tumor_sc_Mono_Post	Single cell
1	1	1	Post	chemo_12	Luoma_tumor_sc	Luoma_tumor_sc_Mono_Post	Single cell
0.33	1	0.333333	Post	POPLAR_teff	Luoma_tumor_sc	Luoma_tumor_sc_Mono_Post	Single cell
0	0	1	Post	proliferation	Luoma_tumor_sc	Luoma_tumor_sc_Mono_Post	Single cell
0.67	1	0.666667	Post	teff_ifng	Luoma_tumor_sc	Luoma_tumor_sc_Mono_Post	Single cell
1	1	1	Post	stroma_emt	Luoma_tumor_sc	Luoma_tumor_sc_Mono_Post	Single cell
0.67	1	0.666667	Post	tgfb	Luoma_tumor_sc	Luoma_tumor_sc_Mono_Post	Single cell
1	1	1	Post	IMPRES	Luoma_tumor_sc	Luoma_tumor_sc_Mono_Post	Single cell
0.67	1	0.666667	Post	TIDEinv	Luoma_tumor_sc	Luoma_tumor_sc_Mono_Post	Single cell
0.83	1	0.833333	Post	mean_score	Luoma_tumor_sc	Luoma_tumor_sc_Mono_Post	Single cell
0.43	1	0.428571	B1	CD38	Luoma_pbmc_sc	Luoma_pbmc_sc_Mono_B1	Single cell
0.29	1	0.285714	B2	CD38	Luoma_pbmc_sc	Luoma_pbmc_sc_Mono_B2	Single cell
0.57	1	0.571429	B1	CXCL9	Luoma_pbmc_sc	Luoma_pbmc_sc_Mono_B1	Single cell
0	0	1	B2	CXCL9	Luoma_pbmc_sc	Luoma_pbmc_sc_Mono_B2	Single cell
0.57	1	0.571429	B1	CD274	Luoma_pbmc_sc	Luoma_pbmc_sc_Mono_B1	Single cell
1	1	1	B2	CD274	Luoma_pbmc_sc	Luoma_pbmc_sc_Mono_B2	Single cell
1	1	1	B1	MEX3B	Luoma_pbmc_sc	Luoma_pbmc_sc_Mono_B1	Single cell
0.14	1	0.142857	B2	MEX3B	Luoma_pbmc_sc	Luoma_pbmc_sc_Mono_B2	Single cell
0.43	1	0.428571	B1	chemo_12	Luoma_pbmc_sc	Luoma_pbmc_sc_Mono_B1	Single cell
0.57	1	0.571429	B2	chemo_12	Luoma_pbmc_sc	Luoma_pbmc_sc_Mono_B2	Single cell
1	1	1	B1	POPLAR_teff	Luoma_pbmc_sc	Luoma_pbmc_sc_Mono_B1	Single cell
1	1	1	B2	POPLAR_teff	Luoma_pbmc_sc	Luoma_pbmc_sc_Mono_B2	Single cell
0.71	1	0.714286	B1	proliferation	Luoma_pbmc_sc	Luoma_pbmc_sc_Mono_B1	Single cell
0.86	1	0.857143	B2	proliferation	Luoma_pbmc_sc	Luoma_pbmc_sc_Mono_B2	Single cell
1	1	1	B1	teff_ifng	Luoma_pbmc_sc	Luoma_pbmc_sc_Mono_B1	Single cell
1	1	1	B2	teff_ifng	Luoma_pbmc_sc	Luoma_pbmc_sc_Mono_B2	Single cell
0.57	1	0.571429	B1	stroma_emt	Luoma_pbmc_sc	Luoma_pbmc_sc_Mono_B1	Single cell
0	0	1	B2	stroma_emt	Luoma_pbmc_sc	Luoma_pbmc_sc_Mono_B2	Single cell
0.43	1	0.428571	B1	tgfb	Luoma_pbmc_sc	Luoma_pbmc_sc_Mono_B1	Single cell
0.14	1	0.142857	B2	tgfb	Luoma_pbmc_sc	Luoma_pbmc_sc_Mono_B2	Single cell
0.86	1	0.714286	B1	IMPRES	Luoma_pbmc_sc	Luoma_pbmc_sc_Mono_B1	Single cell
0.64	1	0.285714	B2	IMPRES	Luoma_pbmc_sc	Luoma_pbmc_sc_Mono_B2	Single cell
0.57	1	0.571429	B1	TIDEinv	Luoma_pbmc_sc	Luoma_pbmc_sc_Mono_B1	Single cell
0.43	1	0.428571	B2	TIDEinv	Luoma_pbmc_sc	Luoma_pbmc_sc_Mono_B2	Single cell
0.86	1	0.857143	B1	mean_score	Luoma_pbmc_sc	Luoma_pbmc_sc_Mono_B1	Single cell
0.86	1	0.857143	B2	mean_score	Luoma_pbmc_sc	Luoma_pbmc_sc_Mono_B2	Single cell
0.66	0.666667	0.636364	Pre	CD38	Clint	Clint_aPD1_Pre	Single cell
0.42	1	0.181818	Pre	CD274	Clint	Clint_aPD1_Pre	Single cell
0.45	0	1	Pre	CXCL9	Clint	Clint_aPD1_Pre	Single cell
0.38	0.111111	0.909091	Pre	MEX3B	Clint	Clint_aPD1_Pre	Single cell
0.53	0.222222	1	Pre	chemo_12	Clint	Clint_aPD1_Pre	Single cell
0.6	1	0.272727	Pre	POPLAR_teff	Clint	Clint_aPD1_Pre	Single cell
0.65	0.777778	0.636364	Pre	proliferation	Clint	Clint_aPD1_Pre	Single cell
0.64	1	0.454545	Pre	teff_ifng	Clint	Clint_aPD1_Pre	Single cell
0.43	0.666667	0.454545	Pre	stroma_emt	Clint	Clint_aPD1_Pre	Single cell
0.42	0.444444	0.727273	Pre	tgfb	Clint	Clint_aPD1_Pre	Single cell
0.53	1	0.181818	Pre	IMPRES	Clint	Clint_aPD1_Pre	Single cell
0.45	0.222222	1	Pre	TIDEinv	Clint	Clint_aPD1_Pre	Single cell
0.69	0.777778	0.818182	Pre	mean_score	Clint	Clint_aPD1_Pre	Single cell
Figure 5D
term	hazard_ratio lower_ci upper_ci p_value p_value_label Cohort p_label
Age	1.01931	1.00645	1.03233	0.00315846	0.003	TCGA HNSC OS	**
SexM	0.809378	0.599996	1.09183	0.166134	0.166	TCGA HNSC OS	ns
scale_score	0.801322	0.694182	0.924997	0.00248941	0.002	TCGA HNSC OS	**
HPVPos	0.872256	0.587254	1.29557	0.498353	0.498	TCGA HNSC OS	ns
Age	0.972537	0.945126	1.00074	0.0562508	0.056	Foy et al. OS	ns
SexM	0.975763	0.551229	1.72726	0.93289	0.933	Foy et al. OS	ns
scale_score	0.704799	0.55576	0.893807	0.00390005	0.004	Foy et al. OS	**
HPVPos	0.844416	0.412406	1.72897	0.643719	0.644	Foy et al. OS	ns
HPVUnknown	1.27127	0.811809	1.99077	0.294241	0.294	Foy et al. OS	ns
Age	0.959531	0.9339	0.985865	0.00278556	0.003	Foy et al. PFS	**
SexM	0.83338	0.491389	1.41339	0.49888	0.499	Foy et al. PFS	ns
scale_score	0.768335	0.615428	0.959234	0.0199349	0.02	Foy et al. PFS	*
HPVPos	2.3639	1.12295	4.97619	0.0234939	0.023	Foy et al. PFS	*
HPVUnknown	1.2341	0.7966	1.91189	0.346298	0.346	Foy et al. PFS	ns
Age	1.02513	0.977029	1.07561	0.311415	0.311	INSPIRE OS	ns
scale_score	0.205996	0.0560232	0.75744	0.0174003	0.017	INSPIRE OS	*
Age	0.973827	0.92591	1.02422	0.302893	0.303	INSPIRE PFS	ns
scale_score	0.558861	0.175604	1.77858	0.324578	0.325	INSPIRE PFS	ns
Figure 5E
odds_ratio	Timepoint	cohort	Type	id
2.5	PRE	Bill	Testing	Bill_Unknown_PRE
6	Post	Luoma_tumor	Testing	Luoma_tumor_Mono_Post
7	B1	Luoma_pbmc	Testing	Luoma_pbmc_Mono_B1
7	B2	Luoma_pbmc	Testing	Luoma_pbmc_Mono_B2
4	Pre	Training	Training	Training_aPD1_Pre
Figure 5F
odds_ratio	Timepoint	cohort	Type	id
13	PRE	Aoki_2021	Testing	Aoki_2021_aPD1_PRE
11	ON/POST	Aoki_2021	Testing	Aoki_2021_aPD1_ON/POST
8.27273	PRE	Foy1_2022	Testing	Foy1_2022_aPD1_PRE
3	ON/POST	Liu_2021	Testing	Liu_2021_aPD1_ON/POST
4.5	PRE	Liu_2021	Testing	Liu_2021_aPD1_PRE
3	PRE	Obradovic2_2022	Testing	Obradovic2_2022_aPD1_PRE
5	PRE	Training	Training	Training_aPD1_PRE

## Sheet: Figure 6
Figure 6A
AUC	timepoint	Cohort_name	cancer	id
0.925926	Post	Gide et al.	Melanoma	Gide et al. Post
0.866667	Pre	Markovits et al.	Melanoma	Markovits et al. Pre
0.796167	Pre	Cui et al.	Melanoma	Cui et al. Pre
0.789474	Pre	Gide et al.	Melanoma	Gide et al. Pre
0.762075	Post	Riaz et al.	Melanoma	Riaz et al. Post
0.653846	Pre	Riaz et al.	Melanoma	Riaz et al. Pre
0.981818	Pre	Cho et al.	NSCLC	Cho et al. Pre
0.671053	Pre	Jung et al.	NSCLC	Jung et al. Pre
0.541846	Pre	Ravi et al.	NSCLC	Ravi et al. Pre
0.791667	Pre	Keenan et al.	Breast cancer	Keenan et al. Pre
0.648	Pre	Blenman et al.	Breast cancer	Blenman et al. Pre
Figure 6B
odds_ratio	Timepoint	Treatment	cohort	Type	id	Cancer
3.1	PRE	antiPD1	gide19	Testing	gide19_antiPD1_PRE	Melanoma
3.58333	PRE	antiPD1	puch21	Testing	puch21_antiPD1_PRE	Melanoma
4.6	PRE	antiPD1	Training	Training	Training_antiPD1_PRE	Melanoma
2.2	PRE	antiPD1	GSE126044	Testing	GSE126044_antiPD1_PRE	NSCLC
2.375	PRE	antiPD1	GSE135222	Testing	GSE135222_antiPD1_PRE	NSCLC
1.40816	PRE	antiPD1	Training	Training	Training_antiPD1_PRE	NSCLC
1.33333	PRE	antiPD1	phs002419	Testing	phs002419_antiPD1_PRE	Brest cancer
2.125	PRE	antiPD1	Training	Training	Training_antiPD1_PRE	Brest cancer

## Sheet: Supplementary Figure 2
Supplementary Figure 2
cell_type	cell_number	Relative_frequency	sample_id	timepoint	Patient	Response
Th1	168	0.014514	SCAF3045	2	7252	Responders
Th1	56	0.00956774	SCAF3046	2	7264	Responders
Th1	104	0.0218258	SCAF3047	3	7255	Non-responders
Th1	95	0.0163708	SCAF3048	1	7265	Responders
Th1	32	0.0168156	SCAF3403	1	7258	Responders
Th1	16	0.0081716	SCAF3404	1	7259	Non-responders
Th1	20	0.00477441	SCAF3405	2	7249	Non-responders
Th1	29	0.00767399	SCAF3406	2	7254	Non-responders
Th1	94	0.0301282	SCAF3461	4	7265	Responders
Th1	116	0.029479	SCAF3462	3	7261	Non-responders
Th1	92	0.0331532	SCAF3463	4	7251	Responders
Th1	134	0.0307199	SCAF3464	3	7254	Non-responders
Th1	14	0.0280561	SCAF3466	3	7265	Responders
Th1	34	0.00848303	SCAF3467	1	7264	Responders
Th1	90	0.0157701	SCAF3468	2	7256	Non-responders
Th1	73	0.0126736	SCAF3469	2	7251	Responders
Th1	54	0.0107849	SCAF3470	4	7261	Non-responders
Th1	33	0.00960699	SCAF3471	4	7257	Non-responders
Th1	71	0.0173637	SCAF3472	3	7258	Responders
Th1	5	0.00972763	SCAF3473	1	7255	Non-responders
Th1	135	0.0250139	SCAF3474	4	7264	Responders
Th1	55	0.0154018	SCAF3475	3	7259	Non-responders
Th1	110	0.0260232	SCAF3476	3	7264	Responders
Th1	67	0.0152898	SCAF3477	2	7255	Non-responders
Th1	78	0.0203125	SCAF3478	2	7261	Non-responders
Th1	77	0.013914	SCAF3479	1	7263	Non-responders
Th1	91	0.0149548	SCAF3480	1	7261	Non-responders
Th1	118	0.0249841	SCAF3507	4	7262	Non-responders
Th1	141	0.0204229	SCAF3508	4	7248	Responders
Th1	123	0.0237865	SCAF3509	1	7256	Non-responders
Th1	76	0.0120942	SCAF3510	1	7249	Non-responders
Th1	74	0.0167269	SCAF3511	4	7255	Non-responders
Th1	102	0.017568	SCAF3512	1	7262	Non-responders
Th1	81	0.0114213	SCAF3513	2	7248	Responders
Th1	62	0.021146	SCAF3514	2	7257	Non-responders
Th1	90	0.0198719	SCAF3515	3	7257	Non-responders
Th1	158	0.0310718	SCAF3516	3	7256	Non-responders
Th1	118	0.0289784	SCAF3517	2	7265	Responders
Th1	37	0.0221823	SCAF3518	4	7259	Non-responders
Th1	142	0.0157236	SCAF3519	2	7262	Non-responders
Th1	107	0.0141553	SCAF3520	3	7249	Non-responders
Th1	78	0.0185141	SCAF3521	1	7254	Non-responders
Th1	97	0.0281078	SCAF3522	4	7254	Non-responders
Th1	78	0.014756	SCAF3551	2	7263	Non-responders
Th1	74	0.0157514	SCAF3552	1	7252	Responders
Th1	102	0.0186233	SCAF3553	2	7259	Non-responders
Th1	31	0.0303624	SCAF3554	3	7262	Non-responders
Th1	56	0.012975	SCAF3555	4	7256	Non-responders
Th1	64	0.0125836	SCAF3556	1	7257	Non-responders
Th1	71	0.016481	SCAF3557	3	7263	Non-responders
Th1	78	0.0105164	SCAF3558	1	7248	Responders
Th1	83	0.0180317	SCAF3559	4	7249	Non-responders
Th1	79	0.0282648	SCAF3560	4	7252	Responders
Th1	79	0.0170332	SCAF3561	4	7246	Responders
Th1	141	0.0325485	SCAF3562	4	7258	Responders
Th1	52	0.00927081	SCAF3563	1	7246	Responders
Th1	111	0.0219368	SCAF3564	3	7251	Responders
Th1	121	0.0221774	SCAF3565	2	7258	Responders
Th1	140	0.0303622	SCAF3566	3	7252	Responders
Th1	79	0.0166984	SCAF3567	3	7248	Responders
Th1	81	0.0146394	SCAF3568	1	7251	Responders
Th1	118	0.0160022	SCAF3569	3	7246	Responders
Th1	81	0.00947479	SCAF3570	2	7246	Responders

## Sheet: Supplementary Figure 3
Supplementary Figure 3C
	cell_number	group	Freq	Group2
te	290	Expanded	0.0920343	Th1
ne	2861	Non-expanded	0.907966	Th1
te1	219	Expanded	0.0120046	Other T
ne1	18024	Non-expanded	0.987995	Other T
Supplementary Figure 3D
mean_clone_size	sample_id	sample_name	timepoint	group	cell_type
1.26752	SCAF3045_21_7252_2	7252	2	responder	Th1
1.11594	SCAF3046_31_7264_2	7264	2	responder	Th1
1.11881	SCAF3047_39_7255_3	7255	3	stable/escape	Th1
1.03371	SCAF3048_16_7265_1	7265	1	responder	Th1
1	SCAF3403_10_7258_T1	7258	1	responder	Th1
1.18182	SCAF3404_11_7259_T1	7259	1	stable/escape	Th1
2.05263	SCAF3405_19_7249_T2	7249	2	non-responder	Th1
2.41176	SCAF3406_22_7254_T2	7254	2	stable/escape	Th1
1	SCAF3461_64_7265_T4_2	7265	4	responder	Th1
1.06757	SCAF3462_44_7261_T3_2	7261	3	non-responder	Th1
1	SCAF3463_52_7251_T4_2	7251	4	responder	Th1
1.1375	SCAF3464_38_7254_T3_2	7254	3	stable/escape	Th1
1	SCAF3466_48_7265_T3	7265	3	responder	Th1
1	SCAF3467_15_7264_T1	7264	1	responder	Th1
1.24675	SCAF3468_24_7256_T2	7256	2	non-responder	Th1
1.08197	SCAF3469_20_7251_T2	7251	2	responder	Th1
1.06897	SCAF3470_60_7261_T4	7261	4	non-responder	Th1
1.08333	SCAF3471_57_7257_T4	7257	4	non-responder	Th1
1.07692	SCAF3472_42_7258_T3	7258	3	responder	Th1
1	SCAF3473_7_7255_T1	7255	1	stable/escape	Th1
1.42857	SCAF3474_63_7264_T4	7264	4	responder	Th1
1.17021	SCAF3475_43_7259_T3	7259	3	stable/escape	Th1
1.02041	SCAF3476_47_7264_T3	7264	3	responder	Th1
1.10526	SCAF3477_23_7255_T2	7255	2	stable/escape	Th1
1.01493	SCAF3478_28_7261_T2	7261	2	non-responder	Th1
1.14815	SCAF3479_14_7263_T1	7263	1	stable/escape	Th1
1.0678	SCAF3480_12_7261_T1	7261	1	non-responder	Th1
1.11111	SCAF3507_61_7262_T4	7262	4	non-responder	Th1
1.13699	SCAF3508_50_7248_T4	7248	4	responder	Th1
1.04854	SCAF3509_8_7256_T1	7256	1	non-responder	Th1
1.10145	SCAF3510_3_7249_T1	7249	1	non-responder	Th1
1	SCAF3511_55_7255_T4	7255	4	stable/escape	Th1
1.07619	SCAF3512_13_7262_T1	7262	1	non-responder	Th1
1.06349	SCAF3513_18_7248_T2	7248	2	responder	Th1
1.03226	SCAF3514_25_7257_T2	7257	2	non-responder	Th1
1.08434	SCAF3515_41_7257_T3	7257	3	non-responder	Th1
1.05263	SCAF3516_40_7256_T3	7256	3	non-responder	Th1
1.26667	SCAF3517_32_7265_T2	7265	2	responder	Th1
1	SCAF3518_59_7259_T4	7259	4	stable/escape	Th1
1.12397	SCAF3519_29_7262_T2	7262	2	non-responder	Th1
1	SCAF3520_35_7249_T3	7249	3	non-responder	Th1
1.06557	SCAF3521_6_7254_T1	7254	1	stable/escape	Th1
1	SCAF3522_54_7254_T4	7254	4	stable/escape	Th1
1.06667	SCAF3551_30_7263_T2	7263	2	stable/escape	Th1
1.05714	SCAF3552_5_7252_T1	7252	1	responder	Th1
1.4026	SCAF3553_27_7259_T2	7259	2	stable/escape	Th1
1	SCAF3554_45_7262_T3	7262	3	non-responder	Th1
1	SCAF3555_56_7256_T4	7256	4	non-responder	Th1
1.30435	SCAF3556_9_7257_T1	7257	1	non-responder	Th1
1.03125	SCAF3557_46_7263_T3	7263	3	stable/escape	Th1
1.03774	SCAF3558_2_7248_T1	7248	1	responder	Th1
1.1	SCAF3559_51_7249_T4	7249	4	non-responder	Th1
1	SCAF3560_53_7252_T4	7252	4	responder	Th1
1	SCAF3561_49_7246_T4	7246	4	responder	Th1
1.05556	SCAF3562_58_7258_T4	7258	4	responder	Th1
1.05263	SCAF3563_1_7246_T1	7246	1	responder	Th1
1.1	SCAF3564_36_7251_T3	7251	3	responder	Th1
1.29231	SCAF3565_26_7258_T2	7258	2	responder	Th1
1.16667	SCAF3566_37_7252_T3	7252	3	responder	Th1
1.20896	SCAF3567_34_72248_T3	7248	3	responder	Th1
1.12346	SCAF3569_33_7246_T3	7246	3	responder	Th1
1.10294	SCAF3570_17_7246_T2	7246	2	responder	Th1

## Sheet: Supplementary Figure 7
Supplementary Figure 7A
Responders
Day	3282	3283	3284	3286	3290
0	0	0	0	0	0
5	13.5	11.25	4	13.5	4
8	24	36	43.75	54	24
12	13.5	7.8125	14.415	8.45	10.935
14	9.375	6.32812	7.8125	13.5	6.32812
Non-Responders
Day	3285	3288	3289	3293
0	0	0	0	0
5	13.5	13.5	9	9
8	37.5	32	18.375	13.5
12	39.2	42.025	32.7015	41.6025
14	44.7891	55.125	51.6797	68.0625
Supplementary Figure 7B
sample_id	Tem	B cell	LiBIO	Response
A82	5.1845	4.60282	4.89366	Response
A83	5.2197	4.68436	4.95203	Response
A84	5.31566	4.7001	5.00788	Response
A85	5.28984	4.64919	4.96952	Non-response
A86	5.47251	4.70664	5.08958	Response
A87	5.22368	4.73206	4.97787	Non-response
A88	5.35339	4.7279	5.04065	Non-response
A89	5.29354	4.66683	4.98018	Non-response
A90	5.28272	4.7507	5.01671	Response
A91	5.23032	4.70009	4.9652	Non-response
A92	5.16913	4.57519	4.87216	Non-response
A93	5.29191	4.5115	4.9017	Non-response
A94	4.94303	4.47251	4.70777	Non-response
A95	5.20417	4.53048	4.86733	Non-response
A96	5.21013	4.68869	4.94941	Non-response
Supplementary Figure 7C
Tem	B cell	sample_id	LiBIO	mouse
8.71491	7.85816	moc1_3	8.28654	moc1
8.73755	7.93924	moc1_4	8.3384	moc1
8.66997	7.86283	moc1_5	8.2664	moc1
8.56877	7.82622	moc1e1_2	8.19749	moc1e1
8.72195	7.79906	moc1e1_3	8.26051	moc1e1
8.48113	7.73755	moc1e1_1	8.10934	moc1e1

## Sheet: Supplementary Figure 8
Supplementary Figure 8
sample_id	LiBIO	CPS	ICB_response	Response	Timepoint
HN2	0.397179	15.3846	PD	0	PRE
HN20	0.340536	0.806452	PD	0	PRE
HN21	0.342524	0.0484496	PD	0	PRE
HN26	0.376931	2.87356	PD	0	PRE
HN27	0.424155	3.33333	PR	1	PRE
HN30	0.402377	85	CR	1	PRE
HN33	0.374782	0.186567	PR	1	PRE
HN35	0.378667	4.01606	PD	0	PRE
HN42	0.388685	0	PD	0	PRE
HN60	0.351243	0	PR	1	PRE
HN61	0.386388	NA	CR	1	PRE
HN7	0.24991	0	SD	0	PRE
HN71	0.393301	NA	PD	0	PRE
HN8	0.19432	0	PD	0	PRE

[truncated: 1 more sheets: Supplementary Figure 11]
